# Supplementary material for: CD133+CD24+ Renal Tubular Progenitor Cells Drive Hypoxic Injury Recovery via Hypoxia-Inducible Factor-1A and Epidermal Growth Factor Receptor Expression
Source: Int J Mol Sci. 2025 Mar 10;26(6):2472. doi: 10.3390/ijms26062472 (PMC11942380; doi:10.3390/ijms26062472)
Supplement: Supplementary file 1 [file ijms-26-02472-s001.zip]

Archive with 8 entries (8 files):
- Figure S1.pdf
- Figure S2.pdf
- Table S1. TERT1_vs_HRTPT_adjPvalFC2.xls
- Table S2. TERT1_vs_HREC24T_adjPvalFC2.xls
- Table S3. HREC24T_vs_HRTPT_adjPvalFC2.xls
- Table S4. HRTPT_HREC24_pathways.xls
- Table S5.pdf
- Table S6.pdf
