# Supplementary material for: CD133+CD24+ Renal Tubular Progenitor Cells Drive Hypoxic Injury Recovery via Hypoxia-Inducible Factor-1A and Epidermal Growth Factor Receptor Expression
Source: Int J Mol Sci. 2025 Mar 10;26(6):2472. doi: 10.3390/ijms26062472 (PMC11942380; doi:10.3390/ijms26062472)
Supplement: Supplementary file 1 [file ijms-26-02472-s001.zip › Table S1. TERT1_vs_HRTPT_adjPvalFC2.xls]

## Sheet: TERT1_vs_HRTPT_adjPvalFC2
	log2FoldChange	stat	pvalue	padj
FAM220A	-5.75854	-3.89471	9.83144611013614e-05	0.000787876
AL157935.2	-5.12307	-4.12242	3.74913387677779e-05	0.000339532
SH2D1B	-3.51446	-4.65435	3.25002855256453e-06	3.80158832549976e-05
GCGR	-3.3309	-7.18969	6.49366687472973e-13	2.29353146373076e-11
HNF4A	-3.32977	-10.9349	7.84704519728731e-28	1.03302783183561e-25
EEF1A2	-3.30617	-22.6596	1.12190380671092e-113	2.32089843214011e-110
PPP1R1B	-3.25078	-3.14341	0.00166991	0.00893315
FAM155B	-3.08134	-5.37111	7.82546201503711e-08	1.29572925632142e-06
FOXQ1	-2.84623	-3.1447	0.00166257	0.00890703
SUSD2	-2.78514	-4.0059	6.17813505515661e-05	0.00052411
TMEM252	-2.68396	-8.54508	1.2844478353732e-17	7.20933686203075e-16
AEBP1	-2.64133	-10.2771	8.93876030524283e-25	8.86590328631654e-23
STON1-GTF2A1L	-2.63637	-4.6501	3.31769964015563e-06	3.87448455557208e-05
AC006011.1	-2.58962	-3.65339	0.000258797	0.0018219
UGT1A6	-2.55003	-31.0713	5.88377288383529e-212	4.26014575654094e-208
F11	-2.4773	-6.82692	8.67561100562747e-12	2.65045407114961e-10
EGR1	-2.44125	-11.8197	3.08789795006046e-32	5.32331550176495e-30
SLC16A4	-2.43832	-28.9737	1.4132290775209e-184	6.82165675719338e-181
FOS	-2.3019	-14.1264	2.61306540042735e-45	9.45995001589711e-43
FZD7	-2.16335	-22.7186	2.93632260225453e-114	7.0868146005413e-111
GNGT1	-2.16241	-3.26779	0.00108391	0.00620401
KCNK3	-2.1617	-6.80998	9.76150562535613e-12	2.9510722956322e-10
VILL	-2.15133	-3.16701	0.00154015	0.00835094
CCDC152	-2.09793	-3.4261	0.000612322	0.00379419
CDH17	-2.07812	-10.3705	3.37849072391471e-25	3.54521189659485e-23
PCDHGB7	-2.04619	-2.86591	0.00415819	0.0191644
IRF4	-2.00685	-2.54561	0.0109086	0.0421134
MMP28	-1.98263	-2.68559	0.00724019	0.0301453
ABO	-1.97035	-4.83659	1.32086156331241e-06	1.70780324092206e-05
GDA	-1.94838	-9.40439	5.23314477395949e-21	3.80809896842751e-19
SELENBP1	-1.92985	-8.47425	2.36604310930207e-17	1.30276312797731e-15
NR0B2	-1.9234	-3.65763	0.000254563	0.00179645
TSPAN18	-1.89997	-2.92231	0.00347443	0.0165546
HOXC11	-1.89433	-3.74808	0.000178193	0.00132601
NMNAT2	-1.87322	-11.985	4.26018966403179e-33	7.61627241047461e-31
RASGRF2	-1.86911	-9.45462	3.24188080919782e-21	2.38302923847683e-19
GJA8	-1.86721	-4.27814	1.88458521912984e-05	0.000185904
PAX6	-1.84294	-5.63054	1.79650588350377e-08	3.33101174123151e-07
CYP4F3	-1.81957	-3.53075	0.000414387	0.00272513
STON1	-1.79996	-11.839	2.45251907173836e-32	4.27890706961967e-30
PTGES	-1.78202	-9.92341	3.29294455884005e-23	2.89000788827653e-21
AC011529.1	-1.77831	-3.00126	0.00268864	0.0133933
DUSP6	-1.75915	-15.6779	2.14212126618326e-55	1.29250241898332e-52
EPS8L3	-1.75735	-4.81321	1.48526671339435e-06	1.89464791667832e-05
IHH	-1.71064	-3.58714	0.000334322	0.00225387
FP565260.3	-1.70738	-6.98138	2.92299401577802e-12	9.52374085368534e-11
AQP3	-1.66735	-6.3087	2.8139386647563e-10	6.95369382326552e-09
SLC43A1	-1.66475	-8.77144	1.76389759700406e-18	1.06429171259232e-16
OLFML2B	-1.66171	-2.81183	0.00492613	0.0220306
OLFM4	-1.65677	-3.89833	9.68566498000269e-05	0.000777484
PADI1	-1.6248	-10.911	1.02128396234891e-27	1.3204654516763e-25
PCDHB14	-1.61707	-5.08726	3.63280476797991e-07	5.29241909910635e-06
SCN7A	-1.61625	-7.41953	1.17533364184832e-13	4.4789490704225e-12
ETV4	-1.61452	-7.57501	3.59098408336713e-14	1.42860001404504e-12
TGFBI	-1.61034	-5.65249	1.58137148196664e-08	2.95863571451665e-07
PCDHGB5	-1.60467	-5.83202	5.47593027490362e-09	1.10287825188984e-07
TMEM213	-1.60284	-21.2537	3.04450889631301e-100	3.67396111062572e-97
BLACAT1	-1.59768	-2.847	0.00441336	0.0201164
ATP6V1B1	-1.58564	-10.8504	1.98600710635922e-27	2.52275165852526e-25
SLC8A1	-1.58465	-14.4814	1.58773412740594e-47	6.56913654256155e-45
DUSP9	-1.58293	-5.41875	6.00185123300647e-08	1.0165240667271e-06
PAK6	-1.57915	-3.19569	0.00139496	0.00772187
ONECUT3	-1.57515	-3.72135	0.000198164	0.00144857
INSC	-1.57358	-2.97915	0.0028905	0.0141799
MYOM1	-1.56873	-5.125	2.97544501267642e-07	4.41017597017065e-06
UGT1A1	-1.56112	-2.94458	0.00323398	0.0155689
HYAL1	-1.55268	-8.86536	7.62551172669531e-19	4.65928419047573e-17
MAFF	-1.54124	-11.4364	2.74991701765284e-30	4.14807795131571e-28
LSAMP	-1.53928	-6.39166	1.6409624741024e-10	4.16160728327089e-09
SNAI2	-1.52575	-3.59081	0.000329658	0.00222657
SLC7A2	-1.51964	-20.6051	2.47245565176691e-94	2.75412540717204e-91
CXCL5	-1.50738	-8.88231	6.54856667496782e-19	4.06994824121069e-17
CHST2	-1.50667	-7.88697	3.09613288938257e-15	1.37530982733586e-13
ZDHHC4	-1.49923	-14.0623	6.47721216782401e-45	2.28771974151852e-42
SORCS2	-1.49319	-8.15811	3.40317826744786e-16	1.63725662760506e-14
AC239801.1	-1.49036	-3.04085	0.00235911	0.0120247
SH3RF3	-1.48969	-4.47044	7.80583796153518e-06	8.39794498670067e-05
SAMD5	-1.47338	-14.4631	2.07354812605676e-47	8.34084733706333e-45
SCN2A	-1.4694	-5.84044	5.20644172491795e-09	1.05446828837114e-07
CAMK4	-1.46614	-2.56502	0.010317	0.0403133
KLHL3	-1.46295	-7.11572	1.11334133761245e-12	3.82952396911305e-11
SVOPL	-1.45757	-3.46379	0.000532628	0.00337401
PRRX2	-1.45513	-5.08199	3.73503411585452e-07	5.42497783667897e-06
CD68	-1.45317	-12.1942	3.33931511783056e-34	6.71619753073671e-32
EPHB3	-1.44497	-6.25633	3.94139657778168e-10	9.44688585407245e-09
CFB	-1.4374	-5.88999	3.86222419441994e-09	7.96707529336114e-08
SPRY4	-1.4288	-10.9631	5.74867372652226e-28	7.7080133549786e-26
HCN2	-1.41171	-5.29086	1.21743402813698e-07	1.94587882576729e-06
ANK1	-1.40432	-4.11891	3.80667983501676e-05	0.000343669
PROC	-1.39247	-6.15536	7.49066426738784e-10	1.71905402941432e-08
PPFIA2	-1.39132	-7.18132	6.90439189965626e-13	2.42675968686705e-11
ID4	-1.38952	-12.3586	4.37835774610073e-35	9.32397037077715e-33
CD55	-1.3895	-17.4514	3.35871727792051e-68	2.43187924507834e-65
ARAP3	-1.38809	-3.48927	0.000484341	0.00311583
FOSL1	-1.38304	-3.27225	0.00106694	0.00612623
ICOSLG	-1.36116	-4.32678	1.51306511296807e-05	0.000152794
NR1D1	-1.35661	-5.99619	2.02002380794376e-09	4.39879169365918e-08
MFAP5	-1.34694	-4.86346	1.15350044067125e-06	1.51440071453857e-05
INSYN2B	-1.34388	-3.41877	0.000629052	0.00388291
BLOC1S5-TXNDC5	-1.33976	-3.84711	0.000119518	0.000939595
ETV1	-1.33255	-9.53785	1.45820120924724e-21	1.09980269328694e-19
EGF	-1.32563	-4.89504	9.82879074819953e-07	1.31301401129776e-05
SMOC2	-1.32478	-3.14614	0.00165442	0.00886662
PAPPA2	-1.32387	-11.1383	8.16894837457428e-29	1.14849069332243e-26
PCDH1	-1.31848	-10.2344	1.39048640176684e-24	1.34237557226571e-22
UNC13C	-1.30765	-2.48424	0.0129829	0.0486053
PTHLH	-1.30359	-4.943	7.6931063976813e-07	1.04633364846695e-05
LAMA2	-1.2978	-18.6995	4.99748361291004e-78	4.25697412932649e-75
PREX1	-1.29298	-4.30856	1.64323175058337e-05	0.000164545
PADI2	-1.29126	-4.90466	9.35871850756976e-07	1.25484817322331e-05
SOX5	-1.29062	-4.93471	8.02688938063189e-07	1.08734691413405e-05
HK2	-1.28528	-20.5116	1.69708624478016e-93	1.75539327933297e-90
HS3ST2	-1.28185	-4.76451	1.89312802631893e-06	2.33911151443041e-05
HPSE	-1.27387	-22.4321	1.91466479256903e-111	3.08069565124357e-108
ZIC5	-1.26418	-3.67978	0.000233439	0.001671
PAK3	-1.25005	-3.35402	0.000796468	0.00476204
TMEM92	-1.24973	-3.17148	0.00151667	0.0082505
PCDH7	-1.24567	-4.82537	1.39741872169011e-06	1.7971599030901e-05
SPRY1	-1.23547	-9.47886	2.57081281506875e-21	1.90912514743644e-19
FAM157B	-1.23479	-2.74279	0.00609202	0.0261621
PTGS1	-1.23318	-3.54444	0.000393455	0.00260047
CLRN3	-1.22929	-3.83983	0.000123119	0.000965286
DUSP1	-1.21869	-12.9925	1.34951530153621e-38	3.36936742785274e-36
TINAG	-1.21857	-10.2935	7.53487779280689e-25	7.63024932291165e-23
KCNQ1	-1.21396	-11.6828	1.56138970986274e-31	2.56937322596844e-29
GPRIN3	-1.2121	-4.8807	1.05708679251062e-06	1.4018016339145e-05
GDF15	-1.20609	-7.28947	3.1116846303419e-13	1.12650762829953e-11
HPCAL4	-1.20131	-3.35762	0.000786175	0.00471412
SLC47A2	-1.19599	-3.20154	0.00136695	0.00758424
DNALI1	-1.19589	-7.20356	5.8659752448988e-13	2.08165256931963e-11
MEF2C	-1.18677	-2.71826	0.00656261	0.0278037
NR4A1	-1.18514	-3.60693	0.000309837	0.0021134
OAS2	-1.18422	-4.05442	5.02578716064901e-05	0.000436789
AC106886.5	-1.18409	-2.96207	0.00305576	0.0148392
ZNF385B	-1.1817	-5.48269	4.18900197577825e-08	7.27349371837469e-07
KDM6B	-1.17858	-4.04582	5.21408439502589e-05	0.000449971
ST3GAL6	-1.17839	-6.541	6.11093161275704e-11	1.66966793744028e-09
MSLN	-1.17833	-6.68564	2.29916353245566e-11	6.57987887618387e-10
ARL14	-1.17786	-2.53404	0.0112755	0.0432186
ELMO3	-1.17629	-10.2656	1.00659384540592e-24	9.84897667251562e-23
SLC9A1	-1.17625	-4.34545	1.3899074857102e-05	0.000141442
HR	-1.17086	-5.47221	4.44466180046662e-08	7.68974283543096e-07
JUNB	-1.15027	-10.6953	1.07089073134722e-26	1.29229739005326e-24
HRK	-1.14756	-3.90413	9.45641495718679e-05	0.000762463
MYO15B	-1.14056	-5.52549	3.28561926725452e-08	5.81651009891352e-07
SLC7A11	-1.13245	-13.4538	2.9249826668027e-41	8.8243070829104e-39
FAM189A1	-1.11554	-3.13445	0.00172175	0.00916305
AMIGO1	-1.11156	-9.28818	1.56953047124157e-20	1.10870101239264e-18
PCDHGB2	-1.10837	-2.95521	0.00312461	0.0151374
ADORA2B	-1.10071	-7.35004	1.98152512147462e-13	7.35755520104461e-12
SOD3	-1.10012	-15.9449	3.09103548307098e-57	1.94614281871091e-54
SPRED3	-1.08539	-3.02358	0.00249804	0.0125823
STAC	-1.08518	-5.12461	2.98149550660964e-07	4.41462540196464e-06
KCNN4	-1.08236	-5.34555	9.01424048250736e-08	1.48335473212715e-06
DUSP5	-1.07026	-13.373	8.69788082753055e-41	2.46968651497e-38
PRKCE	-1.06598	-7.79417	6.4835141308495e-15	2.76955068226642e-13
KCNC4	-1.06416	-7.21705	5.31278893412697e-13	1.89493833879538e-11
KCNJ11	-1.06367	-6.27428	3.51255856115433e-10	8.54880008807998e-09
SOX9	-1.04878	-6.02703	1.67002868681679e-09	3.65865134853161e-08
AC015813.2	-1.04803	-3.65707	0.000255119	0.00179951
TRIB1	-1.04123	-12.9288	3.09526387369644e-38	7.59703663644035e-36
SLFN13	-1.03511	-8.73756	2.38191603522628e-18	1.42531099612032e-16
KIAA1211L	-1.02833	-12.155	5.39318148664966e-34	1.05538731227262e-31
IGSF9B	-1.01786	-2.61178	0.0090072	0.0361107
DNASE1	-1.01786	-8.76536	1.86174087844044e-18	1.11866679090025e-16
QRFPR	-1.01598	-5.56449	2.62915635610114e-08	4.72367409338717e-07
CLMP	-1.01586	-4.49689	6.89541618439272e-06	7.53035609096463e-05
SLC7A5	-1.01114	-15.1476	7.85904680005665e-52	4.21506876709705e-49
CCDC68	1.00374	5.7868	7.17383170738882e-09	1.42894438727232e-07
LRRC75B	1.00724	6.66436	2.6581329546341e-11	7.56236214460833e-10
COL4A6	1.01009	2.78495	0.00535365	0.0235785
PKP3	1.0187	11.2923	1.43252777244319e-29	2.13860151265462e-27
EMILIN2	1.01916	2.54501	0.0109275	0.0421446
DSC2	1.02233	2.98828	0.00280548	0.0138561
FAM84A	1.02279	8.57238	1.01364456175079e-17	5.73382300730982e-16
ARHGAP45	1.02713	4.38878	1.13989884666073e-05	0.000117906
FKBP10	1.02987	2.66978	0.00759018	0.0313144
CLDN16	1.02997	13.6968	1.06131706675808e-42	3.4929391917554e-40
CYP2J2	1.03146	4.23124	2.32401608172968e-05	0.000224211
FBLN5	1.03339	2.81426	0.004889	0.0218984
CDC42EP5	1.03714	3.27683	0.0010498	0.00604938
SAMD15	1.03879	5.71952	1.06827766203963e-08	2.07926462688117e-07
MAGEH1	1.04492	7.36678	1.74803564783349e-13	6.55785083323234e-12
CLDN2	1.0451	10.4839	1.02465209020127e-25	1.15023154404687e-23
EDN1	1.04773	9.35987	7.98382673757404e-21	5.69526083678865e-19
CAPN5	1.05297	5.51525	3.48275180405869e-08	6.13549013072675e-07
ARTN	1.057	2.58082	0.00985653	0.0389447
FZD10	1.05748	2.77223	0.00556743	0.024335
MATN3	1.05994	4.69496	2.66658897553083e-06	3.16775020136686e-05
PLA1A	1.06162	3.42507	0.000614634	0.00380526
NTM	1.06257	2.73169	0.00630096	0.0268998
PLAG1	1.06691	4.66783	3.0440458366458e-06	3.58380713499739e-05
FIBIN	1.07075	6.51839	7.10639808354493e-11	1.91278346929022e-09
GSTM3	1.07364	3.0414	0.0023548	0.0120112
TMOD2	1.07381	5.5243	3.30801723617062e-08	5.84901069560278e-07
TUBB6	1.07514	11.7479	7.24006759939262e-32	1.20509676904373e-29
MARCKS	1.08457	15.1136	1.31721858037379e-51	6.81237223656889e-49
FUOM	1.08586	3.59474	0.000324717	0.00220221
MAP1A	1.09511	5.54092	3.00882381849387e-08	5.36585932458248e-07
GAREM2	1.09599	4.60505	4.12360074180394e-06	4.73919542397325e-05
SYT14	1.09611	3.9652	7.3333043065567e-05	0.000608559
CSRP2	1.0974	10.455	1.38930498414364e-25	1.52413071783213e-23
RHEX	1.10313	5.56204	2.6664172754921e-08	4.78468259806704e-07
B3GALT1	1.11009	4.69408	2.67811700788414e-06	3.17883708124346e-05
ADGRL4	1.11132	3.33164	0.000863354	0.00509463
FAM47E	1.11178	4.10906	3.97271371413496e-05	0.000356437
TNFSF10	1.11672	14.7181	4.93321024655523e-49	2.38126058601221e-46
SCD	1.11735	3.70794	0.00020895	0.00151593
ACAT2	1.11747	10.1504	3.30056815203008e-24	3.10360567594465e-22
TTC3P1	1.11893	5.21414	1.84675294180745e-07	2.85409064571117e-06
VASH1	1.12598	4.00848	6.11113539211276e-05	0.000519034
ARSE	1.13151	8.31086	9.50088964496503e-17	4.84445010382883e-15
NID2	1.13234	5.74578	9.14996420955233e-09	1.79540151380118e-07
SLC2A6	1.13262	8.21132	2.18762666720516e-16	1.09238006095855e-14
WASF3	1.13375	4.83776	1.31310010969137e-06	1.7008052494133e-05
IRAK1BP1	1.13512	13.3975	6.25559535915478e-41	1.81174552791841e-38
FSIP1	1.1364	3.99895	6.36250817732176e-05	0.000538489
SLC16A10	1.13908	3.05638	0.0022403	0.0114838
DDIT4	1.1415	14.603	2.68775278698115e-48	1.14474553259629e-45
HYDIN	1.14222	8.19934	2.41710283534346e-16	1.19054646797989e-14
MYT1	1.14789	4.6998	2.60411272958947e-06	3.09607195707595e-05
TRIM6	1.1492	3.17103	0.00151897	0.00825685
TMEM200B	1.14932	2.8427	0.00447327	0.0203447
RIMS3	1.15084	5.65262	1.58021155678578e-08	2.95863571451665e-07
TLR2	1.15655	7.21283	5.48000832925045e-13	1.94977888491095e-11
ACBD7	1.15928	4.38408	1.1647784922958e-05	0.000120222
PIK3AP1	1.16012	10.475	1.12524525965631e-25	1.25343666192947e-23
PLEKHG4B	1.16825	2.80289	0.00506474	0.0225253
SUGCT	1.17484	3.90618	9.37679581942968e-05	0.000757308
KRT15	1.17681	3.16494	0.00155116	0.00840339
AADAT	1.19059	4.00869	6.10560017863909e-05	0.000518869
DIRAS2	1.1913	5.02799	4.95646657931769e-07	6.98876266164551e-06
ZDHHC15	1.19188	2.67692	0.00743034	0.0307915
C2orf72	1.19989	2.63187	0.00849166	0.0343773
SLC15A1	1.22032	6.72153	1.79821380550434e-11	5.20798682350168e-10
TRIM36	1.22158	4.15638	3.23336310029195e-05	0.000298421
THBS1	1.22831	15.6271	4.75741294410243e-55	2.75568387374189e-52
RP1	1.22831	6.44767	1.13579815985833e-10	2.93705234873367e-09
SCN3A	1.2294	10.4728	1.15196549643117e-25	1.27340552319235e-23
CCDC74B	1.22966	4.41593	1.00575135017195e-05	0.000105386
45352	1.23215	3.67651	0.000236443	0.00168856
FAXC	1.23722	4.1081	3.98918901615965e-05	0.000357093
PACRG	1.24003	4.1896	2.7945276508635e-05	0.000262606
GLT8D2	1.24265	7.10446	1.2079424965974e-12	4.13527548303237e-11
CTSV	1.24351	5.1747	2.28276842366953e-07	3.46144183697994e-06
S100A4	1.24961	7.49878	6.44153633352858e-14	2.49966125108805e-12
EGFL6	1.25181	4.55521	5.23339965278671e-06	5.89306845816519e-05
DGAT2	1.25216	2.97879	0.00289391	0.0141912
PPFIBP2	1.25513	5.93495	2.93943823547544e-09	6.16898624462607e-08
ZNF204P	1.25773	3.99639	6.4315461528599e-05	0.000543063
KIF6	1.25792	3.49262	0.000478307	0.00308112
ST8SIA4	1.26179	11.6312	2.86089373915704e-31	4.65489912772282e-29
SLC7A8	1.2683	4.52223	6.11903864635634e-06	6.76410676625085e-05
FHL1	1.26838	7.05114	1.77453616598009e-12	5.94839310637911e-11
ADAMTS3	1.27402	5.13519	2.81860103154429e-07	4.19919357384701e-06
ARHGEF6	1.27812	3.23232	0.00122789	0.0069053
FAM53A	1.29064	2.56452	0.0103317	0.0403273
CLUL1	1.29238	3.52103	0.000429874	0.00281293
GPR162	1.30252	3.25126	0.00114896	0.00652216
PIGR	1.30309	4.01008	6.06982476268594e-05	0.000516131
DDC	1.30534	5.84603	5.03448745921266e-09	1.02107020863948e-07
LRG1	1.30673	8.53869	1.35755384840227e-17	7.59024605355725e-16
LIMD2	1.30706	4.1855	2.84544319353786e-05	0.000267044
CHST10	1.31151	7.78527	6.9567071591243e-15	2.95425443904044e-13
B3GALNT1	1.31193	7.81745	5.39048547843924e-15	2.34413273913749e-13
CCN2	1.31413	5.22924	1.7021233297497e-07	2.65608275195102e-06
FBXO2	1.31699	3.76532	0.000166334	0.00124544
TRO	1.32479	7.03469	1.99697853799196e-12	6.63262527721595e-11
GASK1B	1.32834	3.71963	0.000199518	0.00145699
CCDC146	1.32978	10.446	1.52816844869493e-25	1.6638652109437e-23
FILIP1L	1.33114	5.06277	4.13201988070392e-07	5.94198410054354e-06
ANKRD29	1.34382	3.21081	0.00132362	0.00737232
MAP1B	1.34988	3.46184	0.000536505	0.00339412
GABRP	1.35167	8.42258	3.68272134107796e-17	1.9678777763893e-15
MAF	1.35673	4.85811	1.18509118882257e-06	1.54606355903961e-05
CD109	1.35708	5.59784	2.1703518544483e-08	3.92860815053322e-07
ATP13A4	1.35787	6.11041	9.93748933548893e-10	2.24150752441145e-08
HOGA1	1.36558	13.1832	1.09618100946056e-39	2.9395920737034e-37
MYO16	1.37606	4.15414	3.26512344235396e-05	0.000300969
JCAD	1.37608	2.61797	0.00884552	0.0355811
FSTL1	1.37961	16.3925	2.16313315173276e-60	1.42383323501101e-57
RGS10	1.38157	4.26132	2.03222713752615e-05	0.000199246
RTL5	1.39108	3.47152	0.000517524	0.00329274
RPS6KA6	1.40231	2.98919	0.00279719	0.0138285
FRMPD2	1.40275	2.70404	0.00685014	0.0288028
CFAP46	1.40385	3.64668	0.00026565	0.0018584
KCTD17	1.40508	4.73021	2.24282769142888e-06	2.72469696305214e-05
GATM	1.41085	5.31784	1.05008847630641e-07	1.70523028655286e-06
DISC1	1.41644	3.20053	0.00137173	0.00760781
LOX	1.41696	3.94975	7.82329679156646e-05	0.000645522
PCDHB15	1.41727	2.8685	0.00412425	0.0190262
PCDHB8	1.41833	3.17938	0.00147589	0.00806471
C6	1.41856	2.47426	0.0133514	0.049766
EPOP	1.42399	4.78375	1.72056948660873e-06	2.14789368410181e-05
GATA2	1.42907	3.24587	0.00117093	0.00662356
CCDC65	1.43098	2.57304	0.0100809	0.0396222
EN2	1.43215	3.599	0.000319441	0.00217073
C16orf71	1.43276	3.61497	0.000300384	0.00206057
C1R	1.43484	3.06304	0.00219097	0.0112829
RASSF2	1.43905	2.74773	0.00600097	0.0258785
MNS1	1.45185	4.24348	2.20081053311113e-05	0.000213749
PHETA2	1.45204	2.97514	0.00292852	0.0143077
PTPRN2	1.45776	2.54409	0.0109563	0.042209
DMD	1.46412	2.47382	0.0133678	0.0497888
COL11A1	1.46478	4.67666	2.91590927801478e-06	3.44696181672914e-05
AXIN2	1.46704	5.17552	2.27273025959767e-07	3.44983300725721e-06
ADORA1	1.47078	9.8142	9.78141831634797e-23	8.48171967898413e-21
SPNS3	1.47142	2.77795	0.00547031	0.0240266
NUDT17	1.4774	2.74829	0.00599076	0.0258499
FOXJ1	1.48694	11.1531	6.9134702378591e-29	9.91227351628095e-27
SLC17A4	1.49133	2.887	0.00388937	0.0181977
PNMA8A	1.49155	5.31808	1.04868903856136e-07	1.70523028655286e-06
CD1D	1.49527	2.76248	0.00573644	0.0249383
HRG	1.49681	3.99289	6.52730091625098e-05	0.000550506
ZNF702P	1.4972	9.2663	1.92719596400546e-20	1.32893927403634e-18
CADPS2	1.5015	5.27562	1.3230614081095e-07	2.09849422243523e-06
DNAH6	1.50185	5.53589	3.09654293432375e-08	5.50872705552115e-07
PLA2G4A	1.50312	2.87603	0.00402709	0.0186851
AC005832.4	1.50514	4.41001	1.03366294544029e-05	0.000108076
BOC	1.51105	2.94018	0.00328018	0.0157651
SOWAHD	1.51694	3.45176	0.000556952	0.00350357
ZNF883	1.52126	4.41717	1.00000652444181e-05	0.000104859
CDHR1	1.52942	4.16263	3.14600145386033e-05	0.00029166
GPC5	1.5361	3.07223	0.00212468	0.0109727
SCTR	1.54677	2.58407	0.00976433	0.0386331
RCAN2	1.54985	9.28275	1.65154095975362e-20	1.16096915719379e-18
HLX	1.55045	3.79829	0.000145699	0.00111397
CCDC69	1.55315	6.52199	6.93810613135902e-11	1.8709630333e-09
KCNK15	1.55764	2.63505	0.00841256	0.0341048
NPR3	1.5651	4.46978	7.82997318651247e-06	8.41765714282755e-05
DOCK11	1.56673	4.75852	1.95013714007663e-06	2.39931486197534e-05
EFHB	1.57916	4.48636	7.24518757919931e-06	7.85311087832225e-05
CKMT1B	1.57953	2.79527	0.00518566	0.0229434
TMPRSS2	1.58013	6.93092	4.18115281361292e-12	1.3336403941394e-10
ADAM28	1.58099	3.08396	0.00204263	0.0106057
ENTPD3	1.59192	2.67696	0.00742941	0.0307915
CXCL12	1.5933	12.5131	6.3282474724789e-36	1.38847502498435e-33
KIF5C	1.60201	3.07098	0.00213357	0.0110147
CD74	1.60249	2.94643	0.00321466	0.0154862
TMEM270	1.61206	2.56468	0.010327	0.0403273
PCDH17	1.61375	5.75801	8.51111563026466e-09	1.67686347539949e-07
PDE6B	1.61545	2.53679	0.0111873	0.043001
MPP2	1.62108	3.033	0.00242136	0.0122515
TLR1	1.64011	5.86053	4.61398270224452e-09	9.41057514242294e-08
CMTM3	1.64258	2.56939	0.0101878	0.039916
BST2	1.64291	7.79021	6.68967727447129e-15	2.8492122532829e-13
SLC14A1	1.65133	3.32501	0.000884159	0.00520045
CASP1	1.66092	6.06972	1.28135363410954e-09	2.84590214348776e-08
RBMS3	1.662	6.45928	1.0520224292708e-10	2.74492554923791e-09
TH	1.6626	3.15535	0.00160303	0.00864563
NRK	1.66709	12.207	2.85213241577338e-34	5.81714500180483e-32
GLIPR2	1.6747	2.98387	0.00284629	0.0139909
SERPING1	1.68549	2.89481	0.00379391	0.0178202
FHAD1	1.69392	4.70059	2.59409386898544e-06	3.0866946028577e-05
THSD7B	1.70089	4.65926	3.17342040302438e-06	3.71798550616473e-05
TP73	1.70508	2.96754	0.00300195	0.0146171
SEMA5B	1.70987	10.9532	6.41631518270588e-28	8.52428074869393e-26
JAK3	1.72423	3.73526	0.000187521	0.00138334
SLC23A1	1.72565	2.72123	0.00650395	0.0276199
ZNF391	1.72848	2.87557	0.00403301	0.0187066
GPR176	1.74103	5.04586	4.51496385517394e-07	6.43515665224152e-06
KIF26A	1.75	3.47705	0.000506965	0.00323551
DYNC1I1	1.75006	4.94294	7.69522364213314e-07	1.04633364846695e-05
ADAMTS16	1.75023	3.07769	0.00208614	0.0108084
MVB12B	1.75309	6.79009	1.12061023894337e-11	3.35280100622704e-10
NINL	1.76111	9.32878	1.0709316647588e-20	7.60203992028045e-19
CA2	1.76219	4.95422	7.26217852876563e-07	9.94925328997684e-06
IGFBP5	1.77085	3.42318	0.00061893	0.00383022
TMEM108	1.77085	3.34422	0.000825151	0.00489995
ADGRE2	1.77489	4.85663	1.19401505969812e-06	1.55630351750571e-05
CYP2U1	1.77658	9.92961	3.09454146707007e-23	2.7324423771123e-21
XK	1.77888	3.23368	0.00122206	0.00687782
RELN	1.77946	3.99261	6.53497611703526e-05	0.000550832
GRAMD1B	1.78766	7.14741	8.84319249955469e-13	3.0709417406727e-11
COCH	1.79401	4.57804	4.69342729746751e-06	5.3348132413365e-05
ANKRD2	1.79649	6.72947	1.70281324946766e-11	4.95149370794001e-10
KALRN	1.79826	9.03778	1.5988204565945e-19	1.01993475911652e-17
CD70	1.79957	3.18229	0.00146116	0.00801478
EDN2	1.79971	10.0057	1.4381949540043e-23	1.28558648944051e-21
RSPH4A	1.80158	5.63556	1.74492309976201e-08	3.23951684713508e-07
GFRA1	1.80198	4.64814	3.34940580279236e-06	3.90521299760356e-05
CACHD1	1.80285	4.54088	5.6019048128412e-06	6.27387344120289e-05
BAAT	1.81087	11.096	1.31167066345806e-28	1.80898122643202e-26
AFP	1.82116	4.66567	3.07618362542543e-06	3.6187014687072e-05
SLC17A1	1.83818	7.36446	1.77871904414707e-13	6.65571846984333e-12
EHD3	1.84287	4.21224	2.52848134138756e-05	0.000241058
MAB21L4	1.85455	6.35526	2.08067979958293e-10	5.23095905863897e-09
SLC34A2	1.8619	18.7772	1.16122325935825e-78	1.05097962617293e-75
CYP2C9	1.86251	7.91532	2.46618246951554e-15	1.11602463565796e-13
ANXA6	1.86672	22.4323	1.90513398986111e-111	3.08069565124357e-108
AR	1.86673	4.00056	6.31936333769793e-05	0.000535218
SHLD2P3	1.8805	2.64926	0.00806679	0.0329521
EID3	1.88086	2.87777	0.00400502	0.0186125
ANPEP	1.88284	8.17082	3.06288153886952e-16	1.48339757740367e-14
SLC17A3	1.88634	3.58281	0.000339913	0.00228518
TAGLN3	1.89122	8.57505	9.90444641257942e-18	5.6245603333554e-16
CDH6	1.89716	27.6499	2.7949724439228e-168	1.01184989901115e-164
TOX	1.90873	4.05156	5.08771832566992e-05	0.000440905
TTLL7	1.90883	3.80631	0.000141054	0.00108448
PCDHB7	1.91227	4.54992	5.36661540694868e-06	6.02433780682356e-05
ADPRH	1.91565	3.94596	7.94793992937775e-05	0.000654688
LPA	1.91982	3.13845	0.00169844	0.00905562
MYRIP	1.92011	5.20137	1.97823054594722e-07	3.02819836531308e-06
C1orf21	1.92685	3.49483	0.000474358	0.00306113
LEF1	1.9305	2.79031	0.00526579	0.0232481
IL18R1	1.93514	2.54805	0.0108326	0.041876
LHX9	1.93684	9.20172	3.52272949284002e-20	2.40625687668945e-18
KCTD16	1.95365	6.56292	5.27657373149754e-11	1.45542979439649e-09
CCDC136	1.95797	2.89126	0.00383703	0.0179819
ABCB1	1.96522	23.7087	2.93476849801464e-124	8.49967652395001e-121
NPIPA7	1.97381	2.87654	0.00402066	0.0186732
ZC4H2	1.9779	4.5859	4.52034838088377e-06	5.15426495303763e-05
ADAMTS12	1.98298	3.12532	0.00177614	0.00939039
PTCHD4	1.99004	4.40733	1.04654732165431e-05	0.000109186
KCNJ15	2.0021	22.3437	1.39008411727426e-110	2.01298081022486e-107
MSRB3	2.01256	10.0785	6.87596198172632e-24	6.34208951957827e-22
APBB1	2.03382	4.11509	3.87021272714896e-05	0.00034897
PARD6G	2.03613	4.8408	1.29319517429817e-06	1.67652276804044e-05
ADAMTS5	2.03995	4.78791	1.68528940416334e-06	2.11377346182842e-05
MCC	2.05775	5.30864	1.10448707992908e-07	1.78505328174698e-06
ANK2	2.05925	6.81642	9.33340361670886e-12	2.83348045646878e-10
GPR156	2.12485	3.07012	0.00213973	0.0110425
MAP6	2.13412	3.80566	0.000141426	0.00108647
ROBO3	2.15375	3.53362	0.000409917	0.00270064
ATRNL1	2.1562	8.27407	1.29461077154156e-16	6.55498551842423e-15
SCAMP5	2.15725	4.16644	3.09392703903711e-05	0.000287384
SPTBN5	2.16521	3.31071	0.000930604	0.00544928
SYT10	2.16694	9.04672	1.47330742236036e-19	9.44024990407099e-18
RNF180	2.16725	5.68513	1.30714850566548e-08	2.50712814709163e-07
FAM50B	2.16891	2.94652	0.00321374	0.0154862
SCARA3	2.18956	5.59291	2.23296269266214e-08	4.03689547471167e-07
FIGNL2	2.19583	3.0578	0.00222965	0.0114536
MCOLN3	2.20734	5.3767	7.586272381194e-08	1.2598258067898e-06
MAP10	2.21333	2.95469	0.00312985	0.0151482
AL445423.2	2.23493	2.77568	0.00550872	0.0241586
EFHC2	2.24373	4.03616	5.43325081358521e-05	0.00046666
SLC5A8	2.2452	3.49736	0.00046989	0.00303907
CFAP126	2.25569	2.64761	0.00810637	0.0330671
PDE1A	2.28754	6.11476	9.67004071152869e-10	2.18458439225658e-08
CLEC4E	2.29867	10.8162	2.8839308741705e-27	3.56941905887718e-25
SLITRK5	2.33004	3.91997	8.85581842006808e-05	0.000719647
SATB1	2.33859	7.59035	3.19048150794412e-14	1.27981614173238e-12
GUCA1C	2.3642	13.9044	5.95910174147218e-44	2.00683144926183e-41
NTF4	2.36764	3.0953	0.00196611	0.010271
WDR63	2.37553	3.38905	0.000701348	0.00426732
DCLK2	2.39697	2.82344	0.00475109	0.0213799
GYPC	2.40654	6.30931	2.80277203924712e-10	6.93793878638248e-09
GBGT1	2.43183	3.50261	0.00046073	0.0029932
FN1	2.47935	22.21	2.74878990963957e-109	3.6186569710446e-106
CKMT1A	2.49031	2.65043	0.00803897	0.0328663
RFTN1	2.49424	5.51335	3.52074199495017e-08	6.19488029512435e-07
PRKCH	2.49899	6.2819	3.34452267329631e-10	8.18108662702768e-09
PABPC4L	2.5539	5.92033	3.21302959678835e-09	6.70430570476832e-08
LIN7A	2.56125	4.28907	1.79419223782798e-05	0.000177713
GRM8	2.56348	7.59088	3.1774478856404e-14	1.27812841199885e-12
MXRA5	2.56627	3.77304	0.000161274	0.00121303
ZNF365	2.57836	3.65471	0.000257469	0.00181343
SLITRK4	2.59118	3.47273	0.0005152	0.00328083
DLL3	2.59198	2.86087	0.00422481	0.0194159
TMCC3	2.61069	13.3266	1.62012133084109e-40	4.51172634459804e-38
BASP1	2.66237	4.86283	1.15720483548256e-06	1.51651431878941e-05
ALPK2	2.66283	4.21223	2.52860385129138e-05	0.000241058
PLPPR5	2.66447	6.71389	1.89503017049861e-11	5.45565246500804e-10
CYP7B1	2.67582	7.17304	7.33482982908904e-13	2.57180800859657e-11
TSPYL5	2.73617	7.68312	1.55255112046587e-14	6.38707181121202e-13
SLC6A20	2.74701	8.54665	1.26712850195306e-17	7.13980071470125e-16
NKAIN4	2.74815	16.6177	5.18824682534441e-62	3.57766677513392e-59
PIFO	2.75926	9.65163	4.8380576218521e-22	3.8430410022683e-20
MT1L	2.78112	6.27576	3.47925964546064e-10	8.48201328719117e-09
TBX18	2.80789	4.58749	4.48606712428612e-06	5.12324432387913e-05
COL26A1	2.84067	7.41564	1.21041777246869e-13	4.60054062024124e-12
SLC22A17	2.86577	7.06562	1.59899436624237e-12	5.41005547139154e-11
PTPRO	2.90671	3.12764	0.00176217	0.00932332
CYBRD1	2.92748	18.1646	9.84581960013425e-74	7.92096186830801e-71
SGIP1	2.93968	3.85222	0.000117054	0.000924745
PRKAR2B	3.01747	8.94616	3.6806549721042e-19	2.31737237613222e-17
CCND2	3.06678	4.33173	1.4794085736234e-05	0.000149709
ARMC3	3.13906	6.05776	1.38026614273094e-09	3.05621315181754e-08
DUSP15	3.1619	3.18039	0.00147077	0.00804616
BCHE	3.17689	5.96408	2.46016442971279e-09	5.2545193372671e-08
PDLIM4	3.18516	4.11845	3.81429722553988e-05	0.000344142
RIPK3	3.1853	5.92488	3.12526596353179e-09	6.54002549391675e-08
AC027796.3	3.27168	3.63775	0.000275027	0.00191483
TRAM1L1	3.28016	5.62981	1.8040498160152e-08	3.34072191633198e-07
WNT5B	3.28026	3.81087	0.000138477	0.00106835
MAMDC2	3.29462	11.8113	3.41257003532713e-32	5.74621240483397e-30
PRTFDC1	3.29945	5.39447	6.87260858936252e-08	1.15187783544628e-06
UPK1B	3.37922	19.4827	1.54008537355436e-84	1.48679841962938e-81
CXCL14	4.04452	31.0814	4.29223697809314e-212	4.26014575654094e-208
TMEM98	4.04593	8.4545	2.80290271570709e-17	1.52018105715934e-15
CTHRC1	4.05547	3.6811	0.000232227	0.00166562
PPP2R2C	4.11938	8.18819	2.65189546784831e-16	1.29299994174786e-14
NPY1R	5.17428	4.32274	1.54103667676486e-05	0.000155294
AC139677.1	6.52613	4.26766	1.97536332435703e-05	0.000194197
AC019257.8	7.18242	5.36802	7.96067212274994e-08	1.31296689076927e-06
