# Supplementary material for: CD133+CD24+ Renal Tubular Progenitor Cells Drive Hypoxic Injury Recovery via Hypoxia-Inducible Factor-1A and Epidermal Growth Factor Receptor Expression
Source: Int J Mol Sci. 2025 Mar 10;26(6):2472. doi: 10.3390/ijms26062472 (PMC11942380; doi:10.3390/ijms26062472)
Supplement: Supplementary file 1 [file ijms-26-02472-s001.zip › Table S2. TERT1_vs_HREC24T_adjPvalFC2.xls]

## Sheet: TERT1_vs_HREC24T_adjPvalFC2
	log2FoldChange	stat	pvalue	padj
TMEM189-UBE2V1	-8.68592	-6.92193	4.4552451550036e-12	5.18463518253983e-11
TRIM60P8Y	-6.25037	-4.33399	1.46430315715354e-05	7.92135081399929e-05
ARHGAP19-SLIT1	-6.01	-4.09699	4.18558867548815e-05	0.000209526
UGT1A4	-5.70431	-3.72509	0.000195245	0.000860396
AOC3	-5.55514	-10.2778	8.87269141574e-25	2.45159288964139e-23
UGT1A3	-5.34527	-3.20227	0.0013635	0.00500217
LEMD1	-5.13094	-3.07118	0.00213213	0.00747426
COL5A3	-4.95561	-2.86812	0.00412925	0.0133946
SLCO1B3	-4.89863	-5.71096	1.12342372347358e-08	9.40394669405848e-08
UGT1A7	-4.48544	-5.02524	5.02804017861702e-07	3.39203845772811e-06
UGT1A6	-4.32517	-64.9014	0	0
LGALS7	-4.2631	-2.44513	0.01448	0.0402018
HMGCS2	-4.19613	-8.88223	6.55342821181846e-19	1.32577739193784e-17
SH2D1B	-4.04142	-5.9874	2.13219371948359e-09	1.94277222557682e-08
GDA	-4.00719	-30.4488	1.24251727294665e-203	7.43853674070728e-201
MFRP	-4.00045	-2.40431	0.0162032	0.0444213
MFAP5	-3.79736	-21.8643	5.6826774119099e-106	1.1481849710764e-103
EGR2	-3.76636	-3.27188	0.00106837	0.00402824
KLK11	-3.55111	-5.28752	1.23982789999582e-07	9.03542749122295e-07
NR0B2	-3.5214	-9.28248	1.65584962810234e-20	3.68158918688393e-19
CYP2B6	-3.49155	-6.00787	1.87971130017053e-09	1.72086391013295e-08
GCGR	-3.49125	-8.23119	1.8535664412931e-16	3.09835035750378e-15
POM121B	-3.46203	-2.35789	0.0183792	0.0494722
INSYN2B	-3.40241	-13.7174	7.98816817785001e-43	4.46784603552829e-41
MUC13	-3.34545	-6.66061	2.72691605813108e-11	2.93656703288679e-10
PPP1R1B	-3.2447	-3.29905	0.000970126	0.00369141
TMEM252	-3.17372	-11.6429	2.49378063516442e-31	9.26654487052819e-30
RBP4	-3.13665	-2.50278	0.0123222	0.0350979
BSND	-3.05367	-8.44182	3.12445696230237e-17	5.54985959765445e-16
STON1-GTF2A1L	-3.0446	-6.42974	1.2782100314508e-10	1.30025090927443e-09
SLC38A3	-3.04155	-3.45588	0.000548489	0.00220652
SLC16A4	-3.02353	-40.4498	0	0
ST6GAL2	-2.91624	-7.28433	3.23265040127395e-13	4.21052063547076e-12
SLC7A2	-2.9064	-54.4392	0	0
SLC8A1	-2.89772	-42.2869	0	0
F11	-2.8585	-10.263	1.03469622500652e-24	2.83952967419446e-23
METTL7B	-2.82085	-4.09574	4.20829810391303e-05	0.000210597
UGT1A1	-2.81513	-7.00233	2.5174141025814e-12	3.01195274271841e-11
LGR5	-2.76754	-3.28047	0.00103634	0.0039203
OLFM4	-2.76089	-8.30158	1.0273174646387e-16	1.74245115408394e-15
SELENBP1	-2.74603	-14.6122	2.34884620878148e-48	1.51261952664318e-46
PDZK1P1	-2.67987	-2.49742	0.0125101	0.0355197
RTBDN	-2.66513	-3.38494	0.000711936	0.00279111
SIGLEC1	-2.60997	-3.07656	0.00209405	0.0073583
CAMK4	-2.58494	-6.12919	8.83263975848918e-10	8.27177225122938e-09
FZD7	-2.575	-30.3755	1.1586914735163e-202	6.68896034925625e-200
SLC43A1	-2.54899	-16.6219	4.8364583851169e-62	4.59861843158997e-60
CD52	-2.52116	-4.51885	6.21750394711984e-06	3.59698403010898e-05
TMEM213	-2.50465	-40.4499	0	0
MYEOV	-2.48307	-6.43483	1.23611900924464e-10	1.25981258924529e-09
AC105052.1	-2.47284	-3.51538	0.000439129	0.00180017
KCNK3	-2.46743	-7.84473	4.33896616092541e-15	6.5978409242896e-14
OR6C75	-2.46088	-2.44399	0.0145258	0.040315
FAM107A	-2.45657	-4.55406	5.26201710570654e-06	3.09179369308035e-05
INSC	-2.42784	-5.6634	1.48403426799641e-08	1.22324986781713e-07
ANK1	-2.41432	-8.94682	3.65860902262467e-19	7.53347213270129e-18
COL25A1	-2.40038	-5.1094	3.2318031217969e-07	2.24104957789469e-06
AC011529.1	-2.34098	-4.56851	4.91213204134282e-06	2.89674214944419e-05
DEFB1	-2.32132	-14.608	2.49814284304352e-48	1.60238019503792e-46
STON1	-2.31051	-21.4931	1.80522710267435e-102	3.4329048103092e-100
PHGDH	-2.27564	-15.2281	2.30019574366567e-52	1.67479117119873e-50
BLACAT1	-2.25425	-4.70259	2.56880761610088e-06	1.57999262962917e-05
HNF4A	-2.25032	-6.66153	2.70982341168025e-11	2.92010570842664e-10
FOS	-2.24871	-14.7689	2.32341862039027e-49	1.52665603983693e-47
PAK6	-2.23387	-5.37089	7.83493961845626e-08	5.89041692989428e-07
PADI1	-2.23082	-17.1932	2.98774607918419e-66	3.11573726606021e-64
RASGRF2	-2.22286	-12.5485	4.05126787486038e-36	1.80398605865684e-34
RFPL4B	-2.18346	-3.10627	0.00189466	0.00672734
MAFF	-2.17257	-24.6208	7.5645428091403e-134	2.547359790978e-131
ADA2	-2.08271	-3.85289	0.000116731	0.000539404
SUSD2	-2.0757	-2.65912	0.00783443	0.0235689
NMNAT2	-2.07	-18.5012	2.02005953724483e-76	2.51171095077119e-74
PAX6	-2.06947	-6.68248	2.34938265922986e-11	2.55211164676017e-10
SLC7A5	-2.03991	-48.8462	0	0
SAMD5	-2.03119	-23.8682	6.55032331207634e-126	1.92508047302549e-123
EPHB3	-2.00582	-10.38	3.0584132777202e-25	8.62760771746412e-24
LGALS7B	-2.00269	-2.76403	0.0057093	0.017826
EGR1	-1.99866	-9.25076	2.22910889738253e-20	4.8955592686537e-19
CLMP	-1.99041	-10.5135	7.48445693902875e-26	2.17979751283713e-24
GNGT1	-1.98312	-2.96899	0.00298776	0.0100907
FP565260.3	-1.96986	-8.87091	7.25494460158368e-19	1.46220604164587e-17
GPT	-1.96113	-2.44928	0.0143143	0.0398239
CDH17	-1.95706	-10.1513	3.26949889487566e-24	8.79183419386066e-23
SINHCAFP3	-1.95035	-2.61327	0.00896805	0.0265916
LGALS4	-1.93051	-2.68854	0.00717659	0.0217845
SLC30A3	-1.91981	-2.46022	0.0138854	0.0388444
ETV4	-1.91079	-9.6063	7.52004259219865e-22	1.79283139321975e-20
HPCAL4	-1.91032	-6.41999	1.36278831776943e-10	1.3784799980241e-09
ABO	-1.90964	-5.67516	1.38562947414429e-08	1.14799153357602e-07
GPRIN3	-1.8909	-9.63011	5.96646844137834e-22	1.43301628360237e-20
PADI2	-1.88942	-8.33188	7.95691524674182e-17	1.36970796643594e-15
ZNF385B	-1.87334	-10.5621	4.46501864601778e-26	1.32426718154553e-24
TINAG	-1.85142	-20.34	5.68889276364601e-92	9.19552626315741e-90
SMOC2	-1.83655	-5.00422	5.60881615342825e-07	3.75874395953624e-06
GAL3ST1	-1.83607	-10.3307	5.11863989243535e-25	1.4339288599883e-23
EGF	-1.83491	-8.18219	2.78742450338494e-16	4.58351268288038e-15
GDF15	-1.80047	-37.8013	0	0
NKAIN2	-1.79783	-2.389	0.0168941	0.0460189
DUSP9	-1.7771	-6.65493	2.83427286240733e-11	3.04608953111383e-10
TGFBI	-1.76165	-6.67331	2.50100859695785e-11	2.71135499404605e-10
KCNN3	-1.75414	-3.23333	0.00122358	0.00454455
CCDC152	-1.74969	-2.75635	0.00584497	0.0182109
PPFIA2	-1.72039	-9.96837	2.09650616027852e-23	5.39616649279331e-22
UPK3B	-1.71868	-6.79383	1.09192321867444e-11	1.22228856694277e-10
ZDHHC4	-1.70515	-17.8864	1.50521210259879e-71	1.77593054207349e-69
AMIGO1	-1.69444	-16.0988	2.60067218160331e-58	2.24798209323187e-56
TAAR3P	-1.69167	-2.51689	0.0118394	0.0339313
DNASE1	-1.69041	-19.1552	8.76297085404058e-82	1.21063812721976e-79
ATP6V0A4	-1.68282	-25.7884	1.19807146798755e-146	5.09621768646074e-144
NR4A1	-1.67367	-5.90946	3.43233310269991e-09	3.0550788696058e-08
PLPP7	-1.6543	-7.17476	7.2434030422499e-13	9.1470599042912e-12
RORC	-1.65216	-12.6773	7.90388282613917e-37	3.59882709863982e-35
MT1X	-1.63153	-28.9193	6.83252893623595e-184	3.68136659084393e-181
STAC	-1.62289	-9.39708	5.61000394147185e-21	1.27359696221841e-19
ATP6V1B1	-1.61447	-16.7429	6.38043579800816e-63	6.13889072851213e-61
HIST1H3J	-1.61258	-2.6236	0.00870053	0.025928
PDK4	-1.60455	-23.5909	4.77867789450908e-123	1.33176809460077e-120
PWP2	-1.60113	-2.48403	0.0129906	0.0366649
PIM3	-1.5831	-24.7058	9.275799450458e-135	3.33186716260451e-132
SLC10A2	-1.5799	-5.13313	2.84959919950698e-07	1.99311646303898e-06
TMEM92	-1.56692	-4.41321	1.01850716732883e-05	5.66522706562397e-05
LY6K	-1.56598	-3.99037	6.59703568134428e-05	0.000319552
NXPH4	-1.55698	-2.67328	0.00751132	0.022694
MT1P3	-1.54168	-2.4564	0.0140335	0.039164
SERPINA5	-1.54012	-3.15357	0.00161289	0.00581325
SLC47A1	-1.53993	-8.69061	3.60512153812876e-18	6.8718377998011e-17
PRRX2	-1.53782	-5.67737	1.36780334600869e-08	1.1338037581992e-07
ABCC2	-1.53584	-4.1361	3.53255764353963e-05	0.000178271
PREX1	-1.52752	-5.31161	1.08662528994116e-07	7.98785900593277e-07
ST3GAL4	-1.5158	-21.5387	6.75981571765624e-103	1.30078168166899e-100
PITX2	-1.51337	-10.5719	4.02162577404543e-26	1.194955128891e-24
ARL14	-1.50996	-3.76993	0.000163294	0.000729743
AMBP	-1.50384	-9.93688	2.87708641886516e-23	7.32365746055693e-22
CPS1	-1.49713	-31.1652	3.15732018350709e-213	2.12645514359203e-210
PTGES	-1.47844	-8.33279	7.89603759597463e-17	1.36067752346838e-15
FNIP2	-1.47478	-32.8535	1.01374373149231e-236	8.19307683792085e-234
ATP8A2	-1.4692	-3.97282	7.10262752617114e-05	0.000342298
GRIK2	-1.46737	-6.75791	1.39994912958054e-11	1.54779601440081e-10
SLC7A7	-1.46582	-4.52422	6.06192905908393e-06	3.51705029831416e-05
HCN2	-1.46398	-5.97415	2.31291750596833e-09	2.09562772233588e-08
ST3GAL6	-1.46289	-8.7874	1.53063416559266e-18	3.02459298932026e-17
OAS2	-1.44941	-5.3531	8.6460916833871e-08	6.455215980151e-07
EPS8L3	-1.44706	-3.89648	9.75994539753521e-05	0.000457407
NAGS	-1.42413	-5.4554	4.88636648059202e-08	3.78634840806756e-07
UNC13C	-1.40895	-2.81716	0.00484509	0.01545
ZIC2	-1.40863	-5.8096	6.26212927458992e-09	5.42158851604025e-08
PRRT2	-1.40312	-4.71219	2.45069665182622e-06	1.51137202137043e-05
SCN7A	-1.3961	-6.16499	7.04875970525172e-10	6.64350739799934e-09
FOSL1	-1.39465	-3.58533	0.000336649	0.00140865
VSIG1	-1.38834	-2.37903	0.0173582	0.0470215
DUSP5	-1.38585	-25.0614	1.3116344655257e-138	5.17103890262376e-136
MT1JP	-1.38132	-2.44445	0.0145074	0.0402711
KCNG3	-1.3791	-4.48786	7.19416423720437e-06	4.12071122360636e-05
ICOSLG	-1.37567	-4.66577	3.07469989653102e-06	1.86489490159578e-05
TAGLN	-1.37545	-2.62476	0.00867093	0.0258497
SORCS2	-1.37339	-9.3307	1.05169743365593e-20	2.36106073855756e-19
RAC2	-1.35413	-7.28114	3.31015445388427e-13	4.30799811534504e-12
ST6GALNAC1	-1.34941	-25.8363	3.46584856075345e-147	1.5561660037783e-144
PTHLH	-1.3247	-5.21942	1.79487388840458e-07	1.28829225276073e-06
ETV1	-1.31509	-9.66022	4.44926112280794e-22	1.07180114439743e-20
ANGPTL2	-1.31439	-3.66425	0.000248066	0.00106984
THSD1	-1.31353	-5.55753	2.73614088772495e-08	2.17974279493278e-07
IHH	-1.31114	-2.61507	0.00892095	0.0264778
ADORA2B	-1.29784	-8.96136	3.20694269194478e-19	6.6543031672138e-18
PCDHGB5	-1.28803	-4.57066	4.86186977235994e-06	2.87024335282783e-05
CHST2	-1.28241	-6.55431	5.58988168774946e-11	5.87101024046669e-10
EML2	-1.27497	-18.5063	1.83858965409225e-76	2.30379559447652e-74
SOX5	-1.26956	-5.25806	1.45581799163292e-07	1.05287883743868e-06
GPBAR1	-1.26852	-7.0958	1.28604213608907e-12	1.59536339890589e-11
PIR	-1.26527	-9.37403	6.98146115016993e-21	1.58050893601326e-19
MAEL	-1.26282	-3.13833	0.00169913	0.00608838
HS6ST2	-1.25737	-10.1329	3.94655453905241e-24	1.05441500114451e-22
STARD5	-1.2544	-5.06782	4.02389514239382e-07	2.75485985098067e-06
DUSP6	-1.25209	-14.8665	5.44175658314047e-50	3.68035788325868e-48
GSDME	-1.23928	-23.403	3.9817960877665e-121	1.0726958660443e-118
PPP1R1A	-1.22618	-6.6267	3.43272032032183e-11	3.66005879008457e-10
PDLIM3	-1.22134	-2.69911	0.00695243	0.0212156
HK2	-1.21959	-20.0446	2.25081708875861e-89	3.40020630118637e-87
PPM1K	-1.21872	-22.5486	1.38687184966723e-112	3.39657523909411e-110
STC1	-1.2168	-3.38695	0.000706734	0.0027734
TRIM55	-1.21487	-7.34254	2.09583073309123e-13	2.76321435315552e-12
TMEM164	-1.21158	-23.6491	1.20472022104e-123	3.41633292155976e-121
RXFP1	-1.20655	-17.7938	7.9009319718103e-71	9.25439597045954e-69
TRIB1	-1.20566	-18.5807	4.60756793798431e-77	5.81849438668581e-75
SLCO4A1	-1.20485	-16.2888	1.18468387607615e-59	1.05215550400521e-57
DNER	-1.20159	-18.7004	4.91136312240572e-78	6.35098188084528e-76
BAIAP2L2	-1.19841	-10.7494	5.96740301298675e-27	1.83030554652596e-25
PAQR5	-1.19298	-26.9019	2.0847872445719e-159	1.05307815691438e-156
GJA8	-1.18924	-2.51009	0.0120702	0.0345192
FBXO6	-1.17874	-4.9442	7.64555463809052e-07	5.04419368041205e-06
COL24A1	-1.17561	-2.82489	0.00472975	0.015115
SLC7A11	-1.17271	-14.8928	3.66966894184916e-50	2.5134122362733e-48
ELMO3	-1.1706	-10.8075	3.17252446673467e-27	9.84274193479833e-26
ITPKB	-1.16808	-27.7534	1.58758210702046e-169	8.27796037996088e-167
CGNL1	-1.16728	-12.7214	4.49711659803836e-37	2.0650963832583e-35
ESPN	-1.16052	-6.98185	2.91324444730264e-12	3.46757608587628e-11
PMAIP1	-1.15218	-10.7092	9.21646864318932e-27	2.81616255479229e-25
PCDH7	-1.14627	-4.96842	6.749947942654e-07	4.48713685315372e-06
CXCR4	-1.14573	-8.39024	4.85143778905174e-17	8.50527553386467e-16
CD68	-1.14542	-10.0422	9.94219193123624e-24	2.5962130917044e-22
GPM6B	-1.14454	-2.65235	0.00799342	0.0239847
KCNQ1	-1.14389	-12.3148	7.54090495370972e-35	3.22463459449111e-33
SLC9A1	-1.13961	-6.31332	2.73105770944685e-10	2.68520783549263e-09
DNALI1	-1.13894	-7.08425	1.39798005764461e-12	1.72495798868454e-11
GPAT3	-1.13508	-15.9554	2.61429859976144e-57	2.17822281270845e-55
ZNF503	-1.13389	-16.3476	4.52616469575284e-60	4.04204011835077e-58
RNF152	-1.12886	-7.80872	5.77710669255544e-15	8.67854577866786e-14
MYO7B	-1.12553	-24.9158	5.01884318474102e-137	1.88661816832916e-134
HLA-DMB	-1.11876	-22.2763	6.27830471330871e-110	1.4094794081378e-107
SOD3	-1.11261	-18.7517	1.87486885136994e-78	2.46385204175152e-76
PHF1	-1.11243	-10.4699	1.18729848011762e-25	3.42705225582523e-24
SEMA4A	-1.1121	-19.2691	9.7549457946711e-83	1.38314863004442e-80
PTAFR	-1.10588	-16.6306	4.1849523006751e-62	4.00269638982913e-60
SOX9	-1.10093	-6.77084	1.28033443494733e-11	1.42138226692916e-10
CEBPB	-1.0965	-12.0032	3.41810313533115e-33	1.37464818308317e-31
MT2A	-1.09134	-23.9904	3.5062231868909e-127	1.04952947394267e-124
CLRN3	-1.09075	-3.40053	0.000672564	0.00265478
JUNB	-1.08818	-11.9469	6.73756691383599e-33	2.67582387211904e-31
TMEM38B	-1.07756	-11.5679	5.99592682193772e-31	2.18284146733787e-29
KIAA1958	-1.07729	-13.0905	3.7322084689452e-39	1.82258059492539e-37
MT1E	-1.07726	-24.8598	2.02587069173361e-136	7.44231224117774e-134
SH3D21	-1.07664	-8.00664	1.17889353012443e-15	1.86454354412243e-14
PRKCB	-1.07269	-3.76926	0.000163733	0.0007311
EPAS1	-1.07224	-17.7813	9.85814727251765e-71	1.146381960525e-68
AC013717.1	-1.07128	-2.78152	0.00541047	0.0170425
SLC19A2	-1.06677	-14.6956	6.87814147481681e-49	4.48299511286044e-47
SCN2A	-1.06519	-4.17511	2.97835907999894e-05	0.000152252
ZNF772	-1.06303	-7.42973	1.08817121656936e-13	1.46821365147138e-12
FA2H	-1.05506	-8.84898	8.83236550388909e-19	1.76472627941735e-17
CELF2	-1.0517	-5.22616	1.73070429248433e-07	1.24499796100208e-06
KCNC4	-1.04501	-8.78186	1.60795983489532e-18	3.15808782153681e-17
RDH10	-1.03957	-25.0291	2.95237650202873e-138	1.13624318520934e-135
CCNF	-1.03922	-8.91428	4.90993314931179e-19	1.0046096129807e-17
RILP	-1.03422	-7.8095	5.74163351495168e-15	8.63328038471432e-14
GCAT	-1.03201	-10.3039	6.76460708010028e-25	1.87874757461754e-23
CPA4	-1.02971	-2.61693	0.0088725	0.0263547
SPRY4	-1.02748	-7.24627	4.28401251890224e-13	5.52647871951603e-12
CPM	-1.02398	-12.1425	6.2882004430338e-34	2.60621722977432e-32
KLHL3	-1.02396	-4.90294	9.44104349354136e-07	6.138577113017e-06
PCDH1	-1.02059	-8.29997	1.0413673115772e-16	1.76442989772892e-15
BNC1	-1.0201	-3.50309	0.0004599	0.0018777
SPRY1	-1.01013	-7.7243	1.12469735094847e-14	1.63927934902896e-13
PROC	-1.00934	-4.36389	1.27771385447004e-05	6.99152564104732e-05
IPCEF1	-1.00731	-6.02368	1.70495474967271e-09	1.57209860660067e-08
SPIRE1	-1.00656	-22.5346	1.89967603409816e-112	4.58303931569591e-110
ABHD17C	-1.00158	-11.4342	2.82137799461266e-30	1.00010425230085e-28
SLC3A2	-1.00021	-22.2784	5.98321729007773e-110	1.36215104615234e-107
PDZK1IP1	1.00028	15.786	3.88732169246178e-56	3.08013077632119e-54
CFAP206	1.00036	5.03293	4.83050254178932e-07	3.26969192150262e-06
KDELC1	1.00048	15.5771	1.04141112394544e-54	8.05424373562394e-53
HOGA1	1.00096	11.2403	2.58409089446988e-29	8.83070723429411e-28
LINC00680	1.00119	4.22001	2.44294115821179e-05	0.000126929
AC126755.1	1.00132	5.07254	3.92541688471408e-07	2.69314255197446e-06
RHOBTB3	1.00146	14.5361	7.15857021746523e-48	4.51996597637141e-46
SOX8	1.00733	3.44786	0.000565051	0.00226694
ISM2	1.00828	3.99091	6.58211019823863e-05	0.000318925
CHST9	1.00884	18.6436	1.42291482876987e-77	1.82539645176478e-75
PXDN	1.0095	26.5391	3.42764310551526e-155	1.62954185757496e-152
HSH2D	1.00961	4.73662	2.17310698789134e-06	1.34789337499139e-05
SDCBP2	1.01038	3.82581	0.000130344	0.000595163
CBLB	1.01387	12.2805	1.15350661471475e-34	4.89377451975044e-33
TMEM56-RWDD3	1.01743	3.08465	0.00203793	0.00718261
TMEM121	1.01848	3.78919	0.000151141	0.000680703
ZDHHC8P1	1.01987	6.50579	7.72886811623161e-11	8.01857665152553e-10
ENC1	1.0203	7.13093	9.96952921634255e-13	1.24910518380256e-11
SYNC	1.02051	11.2304	2.89015458895255e-29	9.83504395280612e-28
MAGED4	1.02213	6.93752	3.99048689344655e-12	4.67407464823696e-11
PEX11G	1.02244	4.51248	6.4074961212727e-06	3.69895597515186e-05
LHFPL6	1.02262	4.52909	5.9239529889425e-06	3.44441640695203e-05
FGFBP1	1.0231	14.7869	1.77958651412289e-49	1.17409128221561e-47
KRT7	1.0262	20.2301	5.31954839272167e-91	8.34807574951e-89
NPIPA1	1.02628	6.48711	8.74957502508592e-11	9.01965119295209e-10
RAB19	1.02677	4.65097	3.3038258738289e-06	1.99604648594553e-05
SAA2	1.02689	5.86642	4.4529651087157e-09	3.92035555649676e-08
AC010615.1	1.0275	2.73503	0.0062374	0.0192701
ZMYND10	1.03097	3.70035	0.000215306	0.00094034
GPRASP2	1.03213	6.4252	1.31699943587477e-10	1.33550683070764e-09
MC1R	1.03427	2.52664	0.0115158	0.0331656
FMO5	1.03436	3.7058	0.000210726	0.000922582
ABCA1	1.03576	13.7059	9.36583967762269e-43	5.20238599825063e-41
SOSTDC1	1.03677	16.2524	2.14727750760973e-59	1.89664446081987e-57
ZNF594	1.03779	5.2841	1.26322110196861e-07	9.18520283050861e-07
ANKRD1	1.03871	5.38045	7.43008524902239e-08	5.61476848832155e-07
BTN2A3P	1.03963	2.56773	0.0102365	0.029867
AMZ2P1	1.04153	2.98522	0.00283373	0.00963086
BCL2	1.0432	24.3051	1.73019760411299e-130	5.59338281457647e-128
BHLHE41	1.04462	3.31059	0.00093101	0.00355429
ANTXR1	1.04658	10.223	1.5644757764338e-24	4.25727044617439e-23
AKAP6	1.04732	5.25162	1.50766036282809e-07	1.08891072854125e-06
ADAM22	1.04802	5.65116	1.59367572080963e-08	1.30828716867277e-07
CNTNAP3B	1.04846	5.84104	5.18758410170314e-09	4.53990846886462e-08
EXO5	1.049	5.7875	7.14413142202773e-09	6.14570198539948e-08
FSD1L	1.05162	6.2219	4.91178419749011e-10	4.71461281284027e-09
LRFN5	1.05231	9.8774	5.21685669728964e-23	1.30939862818307e-21
HMCN1	1.05414	11.2731	1.78210330891749e-29	6.16829076773924e-28
NEIL1	1.05507	4.27867	1.88010032707245e-05	9.93460009375584e-05
C15orf62	1.05737	5.05106	4.39364439173241e-07	2.99278836696008e-06
PODXL2	1.05877	6.68493	2.31042411374122e-11	2.51147917784217e-10
ACPP	1.05954	14.4778	1.67362604213121e-47	1.04854617616314e-45
RAB27B	1.06219	16.1314	1.53538650195378e-58	1.34151283338275e-56
SLC35B3	1.06322	13.3726	8.73732342166169e-41	4.48349510437268e-39
TRIM22	1.06428	14.0563	7.04771633266773e-45	4.17286764839711e-43
ZNF726	1.06618	2.91733	0.00353041	0.0116556
TSPAN5	1.06735	5.85741	4.70147278678842e-09	4.12789821432091e-08
CCDC113	1.06888	8.27227	1.31429869711314e-16	2.22220963808962e-15
AFAP1	1.06919	10.0376	1.04203321088854e-23	2.71668142271005e-22
IFI44L	1.06954	12.1005	1.05015435892347e-33	4.30829823797945e-32
LACTB2	1.0707	13.4371	3.66522145331293e-41	1.92979281991369e-39
MATN3	1.07137	4.97423	6.55067718771672e-07	4.35920733068148e-06
SAMD9L	1.07399	8.67826	4.01885123871745e-18	7.62449664584847e-17
AC134879.2	1.07796	2.40337	0.0162449	0.0445055
ADAM19	1.07827	5.06929	3.99296386652989e-07	2.73484186180462e-06
ZBTB47	1.07886	5.92439	3.1345768944811e-09	2.80705268268103e-08
ZNF671	1.08119	3.76996	0.000163276	0.000729743
PDGFB	1.08127	8.30565	9.92757744244085e-17	1.68737499242496e-15
AC060766.1	1.08131	3.15915	0.00158231	0.0057167
OSR2	1.08155	2.82697	0.00469908	0.0150259
USP44	1.08244	3.95094	7.78453728977952e-05	0.000372717
ZNF667	1.0866	4.73903	2.14739368574235e-06	1.33245572116466e-05
INHBB	1.08665	11.3888	4.75760272763101e-30	1.66454308418675e-28
ZNF826P	1.08733	8.01186	1.12982918845712e-15	1.79220402377045e-14
ZNF137P	1.09008	2.49898	0.012455	0.0354067
AC138969.1	1.0911	5.42675	5.73899978243298e-08	4.40689750514236e-07
PIGR	1.09146	3.60533	0.000311757	0.00131162
GPR160	1.09241	12.2745	1.24228937678135e-34	5.24291527057278e-33
FAM13B	1.09573	14.5272	8.14586408737908e-48	5.12333646336169e-46
AC243791.2	1.09725	4.41594	1.00570418660088e-05	5.60043435777909e-05
ZNF90	1.09822	4.9748	6.53142608626784e-07	4.34818662514141e-06
TBC1D3L	1.10251	3.55782	0.000373945	0.00155185
SERTAD4	1.10275	2.67691	0.00743049	0.0224834
THNSL2	1.10328	7.00482	2.47304202693911e-12	2.96325065407292e-11
F8A1	1.10425	6.2798	3.39007854579024e-10	3.31702358439186e-09
CHML	1.1064	13.4323	3.9083175032557e-41	2.05110532865666e-39
GRHL3	1.10751	6.71062	1.93798406950212e-11	2.11945700266795e-10
EPHB2	1.11024	11.6846	1.52846603658244e-31	5.70580254395347e-30
TMEM72	1.11054	8.76713	1.83276024027812e-18	3.58219305004298e-17
FSCN2	1.11185	3.99841	6.37694035294032e-05	0.000310286
MORN5	1.11363	2.44037	0.0146724	0.040666
STS	1.1163	14.845	7.49760826673012e-50	5.00790661253825e-48
CCDC34	1.11724	3.92317	8.73900724501779e-05	0.000413759
AC243758.1	1.11823	2.84037	0.00450614	0.0144777
GJA1	1.11994	32.0705	1.13842577059044e-225	8.76262578848758e-223
FN3K	1.12558	3.05587	0.00224406	0.00781577
TRIM6	1.12799	3.28482	0.00102047	0.00386389
HERC2P9	1.12898	5.98428	2.17353037804839e-09	1.97820636434539e-08
GLDC	1.13007	17.2202	1.87338979672841e-66	1.97918122054366e-64
ILDR1	1.13015	11.5497	7.41199177608774e-31	2.68626536028436e-29
TMPRSS2	1.13029	5.81968	5.89591158013457e-09	5.12925267929468e-08
TMEM108	1.1308	2.44895	0.0143273	0.0398532
NEK5	1.13128	3.53586	0.000406446	0.00167511
ST3GAL1	1.13303	7.44758	9.50693023441436e-14	1.29134470847961e-12
KCNK6	1.13317	7.84849	4.21065581814207e-15	6.41480119174821e-14
TUBB3	1.13835	17.7529	1.63551343493146e-70	1.88831708301658e-68
CASTOR3	1.13871	15.3984	1.67795375040115e-53	1.26740394492917e-51
TMEM125	1.13911	4.69978	2.60447076701361e-06	1.6007097139927e-05
IL31RA	1.13933	4.26604	1.98970639342997e-05	0.000104727
SUSD4	1.14091	6.73259	1.66663703541168e-11	1.83137464584598e-10
KLC3	1.14133	7.52823	5.14338383292267e-14	7.14855170037507e-13
CAV1	1.14148	17.6696	7.18629967607074e-70	8.12303132615437e-68
SHC2	1.1427	15.001	7.22774333488263e-51	5.07953231587143e-49
FHL1	1.14424	6.7332	1.65974644523655e-11	1.82504364223153e-10
THSD7A	1.1444	9.00141	2.22845373375359e-19	4.67801638342766e-18
CYP2J2	1.14494	4.86627	1.13723872174634e-06	7.33532589716994e-06
DNAJB13	1.14762	5.28682	1.24458589226482e-07	9.06601458430309e-07
DOK5	1.15011	6.95279	3.58134101750528e-12	4.22854610715525e-11
PWWP2B	1.15159	4.47554	7.62193685831362e-06	4.34878176412924e-05
PPFIBP2	1.15241	5.78605	7.20621891757714e-09	6.19581503104877e-08
CCDC151	1.15273	2.88919	0.00386238	0.0126201
AC240274.1	1.1534	12.1077	9.61609509224513e-34	3.95507788984861e-32
MAGEH1	1.15873	8.86744	7.48458051600912e-19	1.50286657715244e-17
AL627230.1	1.15927	2.37923	0.0173488	0.0470075
ROBO2	1.16331	3.23412	0.0012202	0.00453408
CXCL1	1.16399	8.69208	3.55861842318623e-18	6.79120521751856e-17
ITGB3	1.16539	19.3063	4.75499128580377e-83	6.86247135211894e-81
MED12L	1.1666	3.07253	0.00212251	0.0074489
ADAMTS3	1.16877	5.14454	2.6818062854776e-07	1.8855466202027e-06
APOL1	1.16918	22.4117	3.02980749228652e-111	7.0976533775825e-109
HERC6	1.17801	12.6939	6.39389042603555e-37	2.91951539114233e-35
HDX	1.17865	6.62417	3.49209125702578e-11	3.71356336043189e-10
SULF2	1.17955	24.1011	2.43650573422461e-128	7.43088277132199e-126
PROS1	1.18024	16.3822	2.56165730250255e-60	2.32621509200288e-58
PCDHB15	1.18081	2.54426	0.010951	0.0317568
TLL2	1.18494	8.60273	7.78421003326559e-18	1.44958491909798e-16
RERG	1.19099	11.1492	7.22263892319039e-29	2.40219620482406e-27
ANKRD29	1.19112	3.24051	0.00119318	0.00444801
SYT16	1.19141	16.578	1.00484070401062e-61	9.49838897054247e-60
PILRB	1.19328	2.7771	0.00548462	0.0172243
AC104662.2	1.19782	4.02037	5.81064639449542e-05	0.000284694
KIF26B	1.19791	7.84716	4.25552466388715e-15	6.4770527935096e-14
LRP1	1.20088	12.0059	3.30806035193154e-33	1.33678718821553e-31
COL4A6	1.20219	3.27623	0.00105203	0.00397405
UGT2A3	1.20281	8.82326	1.11177778590577e-18	2.21861433720752e-17
TNFRSF10C	1.20352	4.79747	1.60685176256118e-06	1.01382716749992e-05
SOWAHD	1.20369	2.83101	0.00464008	0.0148637
ARSG	1.20376	5.1046	3.31495136321251e-07	2.29673698392486e-06
PIK3CD	1.20467	10.2704	9.57717994196553e-25	2.63274722078114e-23
VWC2	1.20473	3.17809	0.00148247	0.00538728
ACADL	1.20553	6.26082	3.82952748413807e-10	3.71998090466393e-09
RP1	1.20609	6.54281	6.03716148930091e-11	6.32434726591445e-10
CCDC74B	1.20677	4.45506	8.38707672653966e-06	4.74348174274972e-05
BACH2	1.2069	4.53835	5.66972894711329e-06	3.30730778423454e-05
AC079949.3	1.20732	2.46875	0.0135586	0.0380224
ZIK1	1.20794	8.42305	3.66810476962207e-17	6.4587413394522e-16
BEND5	1.21119	5.47147	4.46313502661578e-08	3.47840475266237e-07
HMOX1	1.21443	8.65127	5.09273720601851e-18	9.62795370737815e-17
GOLGA6L5P	1.21688	2.47501	0.0133231	0.0374675
IGFBP6	1.21726	7.47658	7.62820056065085e-14	1.04848838318334e-12
LZTS1	1.21738	10.9155	9.7176561117975e-28	3.10427259666195e-26
RHOBTB1	1.21874	16.8211	1.71017964036098e-63	1.69591065685858e-61
AC275440.1	1.22086	2.42888	0.0151457	0.0418631
ERFE	1.22088	6.94868	3.68716160286862e-12	4.34572189319889e-11
CFAP43	1.22273	5.42534	5.78445101004694e-08	4.43758263532979e-07
ZMYND15	1.22485	3.19308	0.00140765	0.0051478
ARHGDIB	1.22578	6.00645	1.89631947869309e-09	1.7337165188685e-08
PRSS23	1.22578	20.1735	1.67249283394444e-90	2.59943982383442e-88
CGN	1.22734	20.0631	1.55217784989606e-89	2.36692478921886e-87
AC079447.1	1.22775	4.98684	6.13743019713509e-07	4.09601245691542e-06
RAB3B	1.22991	7.64109	2.15395913483238e-14	3.07024651282457e-13
XKR4	1.22994	15.3766	2.34840409052648e-53	1.76556296368697e-51
NTM	1.23158	3.09594	0.00196189	0.00695135
MRAP2	1.23395	4.26908	1.96278687418425e-05	0.000103411
PDE5A	1.23446	16.0685	4.24434771651692e-58	3.62992785660209e-56
PXYLP1	1.23474	10.8424	2.16680463647903e-27	6.77451260039594e-26
HPGD	1.23789	15.9521	2.75548059562477e-57	2.27242797692239e-55
AC108463.1	1.2381	2.3792	0.0173501	0.0470075
AC012651.1	1.23811	2.86122	0.0042202	0.0136622
SCGB1D2	1.23888	2.45316	0.0141608	0.0394579
ME3	1.23908	7.55393	4.22310311289897e-14	5.89993420197917e-13
TSNAXIP1	1.23988	3.63523	0.000277733	0.00118232
SAMD15	1.24166	6.81935	9.145394468297e-12	1.03158517924321e-10
FAM131C	1.24433	2.75729	0.00582828	0.0181659
GPR63	1.24659	2.9004	0.0037269	0.0122095
AC106782.1	1.24836	5.63952	1.70521536613356e-08	1.39630705056651e-07
NINL	1.24881	6.92906	4.23656689692103e-12	4.95154499796324e-11
DIPK1B	1.24917	4.43362	9.26654784221737e-06	5.20627317767124e-05
FZD4	1.25064	21.1962	1.03505282448475e-99	1.87984200617657e-97
CRISPLD2	1.25373	9.40173	5.36724384914893e-21	1.2201987282369e-19
PTH1R	1.26089	31.0141	3.47583493883613e-211	2.16089984428258e-208
PCDHB16	1.26185	3.61178	0.000304103	0.00128342
RASL11B	1.26229	8.30816	9.71987652556594e-17	1.65555410072969e-15
NAT8L	1.26375	2.88117	0.00396196	0.0129193
LRRC56	1.26695	3.27408	0.00106006	0.00400066
AKT3	1.26772	10.2093	1.80077588478481e-24	4.88384922846672e-23
ZNF788P	1.2696	4.03594	5.43845659507874e-05	0.000267683
IRAK1BP1	1.27648	17.706	3.76858156298957e-70	4.32023775774209e-68
NME4	1.28056	13.6806	1.32549957435803e-42	7.26283902370277e-41
RASGEF1B	1.28602	11.5303	9.28110854966358e-31	3.34865711153487e-29
NFIA	1.29077	9.04417	1.50808063230624e-19	3.19483818356461e-18
POU5F1	1.29093	3.20239	0.00136292	0.00500119
AL121845.3	1.29824	2.71705	0.00658671	0.0202564
KIF3C	1.3019	11.0149	3.24057935883243e-28	1.05393812386655e-26
SCX	1.30426	3.35884	0.000782695	0.00303903
CD109	1.30538	6.43717	1.21721817701508e-10	1.2413321522569e-09
NCF2	1.30856	6.74969	1.48157688370108e-11	1.6358066084798e-10
FGFR2	1.30922	24.107	2.10854375320249e-128	6.55432715899329e-126
RAB9B	1.30955	3.41243	0.000643862	0.00255271
FAM227A	1.31045	4.9058	9.30496511728656e-07	6.05497005458212e-06
ZNF815P	1.31075	3.77668	0.000158932	0.000712785
HRG	1.31162	3.78043	0.000156556	0.000703132
B4GALT6	1.31197	5.09916	3.41163896351352e-07	2.35968045383965e-06
TP53INP1	1.31361	13.57	6.03576759293262e-42	3.28492078694151e-40
MEX3B	1.31451	3.44278	0.00057576	0.00230304
RAG1	1.31908	7.22126	5.15079852475449e-13	6.60249860064486e-12
CPT1B	1.31952	4.06685	4.76519502944226e-05	0.000236489
BMF	1.32152	12.8818	5.70269465354915e-38	2.67960338313862e-36
KCNQ5	1.32366	2.7734	0.00554737	0.0173909
ZNF257	1.32923	4.56669	4.95482025969518e-06	2.91978544213317e-05
MYO3B	1.33394	8.55995	1.12920725324246e-17	2.07179410231682e-16
SLC7A8	1.33552	6.02172	1.72578074489024e-09	1.58858314125318e-08
TEAD2	1.33665	15.5206	2.51760171979417e-54	1.91955255654495e-52
GDAP1	1.33963	7.1967	6.16861756959476e-13	7.84223316914719e-12
GLT8D2	1.33969	7.87801	3.32646636276352e-15	5.09658789456963e-14
HYDIN	1.34224	9.86866	5.69225350043124e-23	1.42650520280575e-21
MARVELD3	1.34461	7.21594	5.35607737948031e-13	6.83312034427148e-12
ANOS2P	1.34711	6.55129	5.70438336074039e-11	5.98738004175374e-10
YPEL1	1.34885	7.02112	2.2010142244955e-12	2.65699730580622e-11
OR2A20P	1.34886	3.76417	0.000167103	0.000744706
LYPD6B	1.35033	5.11251	3.17903360360389e-07	2.21014620080229e-06
VASH2	1.35042	2.69379	0.00706448	0.0214926
ISL2	1.35188	2.52174	0.0116776	0.0335328
DAPP1	1.35316	13.8954	6.75810592509694e-44	3.9013580061881e-42
C12orf74	1.35468	3.37456	0.000739329	0.0028906
TTLL7	1.35471	3.00736	0.00263531	0.00899432
CLEC4E	1.36246	7.64388	2.10770346089858e-14	3.00962179699335e-13
FOXJ1	1.36577	13.0088	1.09032182878961e-38	5.24522679778428e-37
SUGCT	1.36587	4.55298	5.2891712056347e-06	3.10549085971229e-05
ID1	1.36659	11.7811	4.88447158637005e-32	1.85334738784238e-30
PMEPA1	1.36708	11.3272	9.61897292908459e-30	3.34367910592953e-28
PLCB4	1.36862	20.5423	9.01766141384161e-94	1.55065403290783e-91
SFRP1	1.36908	16.1222	1.78088139361236e-58	1.54764337883603e-56
CETN4P	1.36923	2.42487	0.0153139	0.0422847
LRRN4	1.37027	12.8122	1.40151249461115e-37	6.56639071388249e-36
IAH1	1.37165	16.3738	2.94291941662296e-60	2.65750555588232e-58
AC116366.3	1.37271	6.22586	4.78921767169205e-10	4.60517040126295e-09
LRRIQ1	1.37432	6.46494	1.01338052584837e-10	1.04246941267205e-09
DNM1	1.37434	3.76078	0.000169382	0.000753203
PDGFD	1.37675	16.8477	1.09140137523599e-63	1.08897603884658e-61
FLVCR2	1.37718	9.83903	7.64469506037857e-23	1.89232543577273e-21
OSBPL1A	1.37798	6.96354	3.3181744033574e-12	3.92642540672541e-11
PCDHB10	1.37806	3.81472	0.000136338	0.000619908
HTR7P1	1.3792	5.64581	1.64402283189363e-08	1.34688216192238e-07
KATNAL2	1.3829	4.11353	3.89651240867021e-05	0.000195904
ACBD7	1.38871	5.05501	4.30359417246195e-07	2.93689479064225e-06
LMCD1	1.39062	3.90438	9.4468955095168e-05	0.000444282
CCDC69	1.39801	6.13019	8.77726127298512e-10	8.22467543284241e-09
CCL28	1.39913	6.3403	2.29319057111084e-10	2.26295069544784e-09
C16orf71	1.40271	3.68797	0.000226053	0.000983561
ARHGAP40	1.40343	3.16195	0.00156719	0.00566966
RND2	1.40679	2.69393	0.00706147	0.0214875
FAM102B	1.40889	10.5078	7.94857308120207e-26	2.31080459144875e-24
CENPV	1.4117	5.81199	6.17358166742767e-09	5.35640225830923e-08
FOXL2	1.41403	4.70218	2.57397292825301e-06	1.58256745577336e-05
GPR137B	1.41524	7.99687	1.27624895436743e-15	2.01065186144203e-14
CLDN16	1.4163	31.9349	8.76527672912933e-224	6.44008786589303e-221
KMO	1.41746	10.6739	1.34865240180661e-26	4.0823253600753e-25
2024-09-05	1.41868	2.93273	0.00335995	0.0111773
EFHB	1.42041	4.28556	1.82281923874763e-05	9.66034431971041e-05
ABCB6	1.42148	7.37126	1.69018882728286e-13	2.24672797731909e-12
GNG2	1.4233	3.9927	6.53249123309121e-05	0.0003169
TPM1	1.42428	35.5068	3.85432520217798e-276	4.15342083786699e-273
IFI44	1.42441	8.04736	8.45992882255951e-16	1.35392365829556e-14
MAPK11	1.42459	5.46501	4.62873830894457e-08	3.60225931756283e-07
SHISA9	1.42481	7.13255	9.85296827460923e-13	1.23555763530476e-11
COL8A2	1.42596	2.4953	0.012585	0.0357009
NCMAP	1.42625	2.45949	0.0139135	0.0389096
MAGIX	1.42662	4.01656	5.90548382755397e-05	0.000288736
SALL2	1.427	9.27703	1.74274176069944e-20	3.85885997533504e-19
CMPK2	1.43199	8.56596	1.0718192519773e-17	1.97322168439192e-16
NEB	1.43284	13.832	1.63332594556621e-43	9.1989827819276e-42
EFNB3	1.43396	8.62036	6.67438590343551e-18	1.25156350050037e-16
SHLD2P1	1.43645	3.72961	0.000191774	0.000845564
CHST10	1.44304	8.97429	2.85178048317768e-19	5.93258426384607e-18
PTP4A3	1.44851	3.68342	0.000230122	0.000999741
CD70	1.45215	2.98467	0.00283881	0.00964205
GALNT5	1.45404	6.85847	6.96014541180683e-12	7.91497349914128e-11
SBK1	1.45567	4.50677	6.58207191112208e-06	3.79581202222608e-05
TMEM255B	1.45801	2.6279	0.0085913	0.0256407
RGS10	1.46045	4.68184	2.84309873642246e-06	1.7335287806689e-05
UST	1.46197	5.13499	2.8216547970317e-07	1.97699298392806e-06
AKAP5	1.46228	16.4584	7.3005353807965e-61	6.78194562616061e-59
ZNF876P	1.46471	3.71954	0.000199586	0.00087809
MARCKS	1.47225	22.9172	3.12764682521586e-116	8.02464814012527e-114
SPOCK1	1.47235	13.4157	4.8961203784664e-41	2.53656698069009e-39
RIMS3	1.47415	7.7447	9.58078088632914e-15	1.41041659605304e-13
DOCK8	1.47696	3.16859	0.00153181	0.00555038
PLA2R1	1.47796	4.98115	6.32060519398518e-07	4.21130512595121e-06
ARHGAP45	1.48055	6.77731	1.22436356941878e-11	1.36205180564936e-10
DNAAF1	1.48357	2.8228	0.00476068	0.0152048
PTPN20	1.48534	8.04806	8.41145221563657e-16	1.34749963938107e-14
CLIC5	1.48708	4.60721	4.08098854522194e-06	2.43621160805563e-05
FRMPD2	1.48756	2.82747	0.00469169	0.0150082
WASF3	1.48776	6.22747	4.74015203693065e-10	4.563419745381e-09
KCTD12	1.488	11.4019	4.09233712888864e-30	1.43489235035479e-28
FGF9	1.48811	9.59846	8.11499927133308e-22	1.92686202156887e-20
SCGB2A1	1.49137	5.32388	1.01576602603157e-07	7.50747235700701e-07
FBLN5	1.49315	3.91272	9.12637244442624e-05	0.000430005
GNAZ	1.49585	10.1515	3.26351431309041e-24	8.79183419386066e-23
PLXNC1	1.50171	2.78896	0.00528779	0.016697
AC243837.2	1.50756	3.313	0.000923014	0.00352542
MAP1A	1.50825	7.22232	5.11097394427837e-13	6.55664943137425e-12
DPPA2	1.50879	2.9748	0.00293182	0.0099246
VASH1	1.50903	5.38522	7.23549160023111e-08	5.48309827595573e-07
RHEX	1.50932	7.79642	6.36860758635836e-15	9.5405164991563e-14
RASGEF1A	1.5115	3.86099	0.000112928	0.000523628
FXYD6	1.51169	7.08393	1.40123330377796e-12	1.72765332740404e-11
RASSF2	1.51247	3.01334	0.00258386	0.00885239
KRT80	1.51388	13.5481	8.13577915492824e-42	4.39821853713244e-40
FAM47E	1.51435	5.73042	1.00181316619885e-08	8.45162213905964e-08
SAA1	1.51448	6.79206	1.10545777914655e-11	1.2348734998013e-10
PCDH20	1.51599	21.913	1.95433817845394e-106	4.102587313835e-104
TGFB2	1.5166	11.994	3.81985388041088e-33	1.53211211223229e-31
LGALS9	1.51787	9.89861	4.22115965041649e-23	1.0677750326969e-21
PHEX	1.5214	2.50286	0.0123195	0.0350979
ADH1C	1.52408	6.23816	4.42736324462743e-10	4.27757916832981e-09
IGSF10	1.52612	2.61691	0.00887294	0.0263547
CADPS2	1.52872	5.61361	1.98150556306433e-08	1.6014527960686e-07
NRXN3	1.52973	13.9894	1.80979202893772e-44	1.05608225111008e-42
SSC4D	1.53206	3.92999	8.49486125708647e-05	0.000403856
STK32A	1.53576	10.3479	4.27927098855642e-25	1.20087042116364e-23
WNT2B	1.53594	3.79099	0.00015005	0.000676357
CCDC146	1.54153	12.4515	1.37242016204915e-35	5.9633869621942e-34
PGBD5	1.54178	15.374	2.44684291284641e-53	1.83105411311339e-51
LRG1	1.54419	10.4757	1.11672973692592e-25	3.22912691729349e-24
AC022415.2	1.54649	6.88359	5.83637529828678e-12	6.71453169548096e-11
MESP1	1.55191	3.24995	0.00115427	0.00432491
FOXL2NB	1.55702	3.01632	0.00255864	0.00878395
PLEKHG4B	1.55874	3.65062	0.00026161	0.00112255
PLA2G4B	1.55935	3.17335	0.00150689	0.00546619
GASK1B	1.56112	4.39771	1.09396768053029e-05	6.02894428506362e-05
AEBP1	1.5635	3.17001	0.00152434	0.00552454
SEMA5A	1.56463	26.3568	4.28549764052828e-153	1.97916525318569e-150
PIK3IP1	1.56731	11.2565	2.15101771287836e-29	7.39767027892889e-28
B3GALT1	1.56763	6.13742	8.3872310435946e-10	7.87746673960855e-09
TBX15	1.57377	3.69637	0.000218705	0.000953899
HYAL1	1.57732	5.42319	5.85431932401394e-08	4.48479704044367e-07
PLGLB2	1.5777	2.59695	0.00940563	0.0277229
ANOS1	1.58662	6.34112	2.28096038559069e-10	2.25225679124544e-09
AFF2	1.59106	2.79056	0.00526166	0.0166275
CASC10	1.59168	7.89753	2.8447672061843e-15	4.3918640994043e-14
TBKBP1	1.59661	6.73817	1.60396864558706e-11	1.76731759967752e-10
OSBP2	1.60005	3.43941	0.000582979	0.00232846
DAPK2	1.60323	2.88689	0.00389068	0.0127023
COL12A1	1.60981	14.8481	7.15263927200608e-50	4.81730254969609e-48
CNR1	1.61446	14.9274	2.18675001861863e-50	1.51053962824579e-48
RETREG1	1.62111	16.7856	3.10909460590268e-63	3.04578213392793e-61
AC126323.1	1.62138	2.52268	0.0116463	0.0334549
PROX1	1.62352	3.49759	0.000469475	0.00191341
MYLPF	1.62559	3.71002	0.000207244	0.00090906
PLCB1	1.62578	13.2387	5.2420916826252e-40	2.61522129499857e-38
ARHGEF6	1.62743	3.81737	0.000134883	0.000614326
MELTF	1.62852	7.0253	2.13610248221536e-12	2.58056506147452e-11
JCAD	1.63401	3.21771	0.00129216	0.00476644
KPNA2P3	1.63825	2.96742	0.00300306	0.0101381
CFAP300	1.64167	8.0012	1.23216057031471e-15	1.94308716668946e-14
GAREM2	1.6447	6.77656	1.23069167993311e-11	1.36814995284998e-10
KLHL35	1.64692	2.54351	0.0109745	0.0318136
RHEBP1	1.64901	2.69153	0.00711244	0.0216141
TMEM270	1.65074	2.66541	0.00768954	0.0231675
CACHD1	1.6556	4.53299	5.81554983166201e-06	3.38625891494902e-05
TMOD2	1.65648	8.00501	1.19459009978325e-15	1.88752242159301e-14
DOCK3	1.65692	3.07711	0.00209019	0.00734792
SPINK13	1.66338	4.0532	5.05213203802522e-05	0.000249657
AC018638.5	1.66462	2.71633	0.00660098	0.0202964
COL14A1	1.66861	4.76341	1.90348152891326e-06	1.19024663185122e-05
TMEM158	1.6695	12.06	1.71714111618468e-33	7.0090578287902e-32
TP73	1.67066	3.0697	0.00214277	0.00750503
SP5	1.67276	3.87243	0.000107755	0.000501369
TNFSF15	1.67379	4.62782	3.69542564702769e-06	2.22220461899389e-05
SCEL	1.67456	20.2702	2.3588700370457e-91	3.73811522341243e-89
ADAM28	1.67749	3.37212	0.000745915	0.00291161
BDKRB2	1.67929	13.5651	6.44955693080086e-42	3.49834356474715e-40
ADAM7	1.68059	5.73726	9.62188272737123e-09	8.14283311022139e-08
NPR3	1.69433	4.91233	8.9999774425674e-07	5.8612262442248e-06
REEP1	1.69521	11.8715	1.66495088554551e-32	6.43834117558793e-31
BANK1	1.70258	6.53859	6.21011034628194e-11	6.50130982106873e-10
THEMIS2	1.70413	18.7533	1.81921491230788e-78	2.41031064283153e-76
SOGA3	1.70696	6.92029	4.50714576080461e-12	5.23749130680415e-11
FOXD4	1.70882	3.84949	0.000118366	0.000546337
SLC15A2	1.71162	8.11729	4.76696843738134e-16	7.73627287367791e-15
HHLA2	1.71734	2.39793	0.0164881	0.0450497
PDE6B	1.73131	2.7133	0.00666159	0.0204478
ZNF610	1.73804	5.65457	1.56235801605893e-08	1.28322941928742e-07
KCND1	1.74623	2.81247	0.00491629	0.0156523
RPS6KA6	1.74625	3.6531	0.000259094	0.00111412
ICAM2	1.75251	2.85731	0.00427249	0.013806
FBXO2	1.76022	5.05498	4.30432056361761e-07	2.93689479064225e-06
CSPG4P11	1.76237	3.29531	0.000983139	0.00373477
TUBA1A	1.7641	29.6112	1.07278462105326e-192	5.97947952231202e-190
PACRG	1.76709	5.7181	1.07723292036694e-08	9.03601085874999e-08
CREG2	1.76769	4.63135	3.63285855140481e-06	2.18702143854404e-05
LYG1	1.77259	3.09385	0.00197575	0.00699431
EVL	1.77739	9.61161	7.14232143993755e-22	1.71034790748371e-20
FER1L6	1.79106	5.06357	4.11474083798224e-07	2.81348015673202e-06
LIX1	1.79708	38.0794	0	0
CHRM3	1.79785	11.197	4.21956032373821e-29	1.4150409351225e-27
ANKRD18B	1.80364	5.81174	6.18254382563683e-09	5.36130034321854e-08
ABCC6P1	1.80365	2.56259	0.0103894	0.0302694
SCD5	1.80838	37.987	0	0
SSPN	1.81048	6.60446	3.98979088227422e-11	4.22891670957905e-10
SAMD9	1.81832	21.7657	4.90239415983343e-105	9.54726496380091e-103
INA	1.82133	2.42742	0.0152068	0.0420175
LOXL1	1.83099	11.2085	3.70266950943516e-29	1.24947703445741e-27
FKBP10	1.83305	4.35199	1.34905396477145e-05	7.34663937199153e-05
RTL5	1.8383	5.15487	2.53809908851507e-07	1.78917722053021e-06
LBH	1.83917	8.37338	5.59866399525964e-17	9.762330616977e-16
IGDCC4	1.83948	8.56436	1.08682102634187e-17	1.99856371669966e-16
ROBO3	1.84199	3.20341	0.00135808	0.0049857
MNS1	1.84321	6.02245	1.7180010598451e-09	1.58322515001917e-08
GABRP	1.85809	10.9708	5.27771196532591e-28	1.70617872415056e-26
SCAMP5	1.85927	3.96984	7.19202349317588e-05	0.000346297
AL121768.1	1.86223	3.10126	0.00192699	0.00683367
ST6GALNAC2	1.86727	4.06534	4.79616345174659e-05	0.000237881
SLC44A4	1.86763	5.64873	1.61641637718365e-08	1.3262819452181e-07
SH3GL3	1.86839	6.62559	3.45874824235544e-11	3.68295168573342e-10
CNTNAP3P2	1.86859	5.11236	3.181600204959e-07	2.21097960932749e-06
WNT5B	1.87084	2.84273	0.0044729	0.0143966
TRIM29	1.87582	11.5886	4.70490305098032e-31	1.7244909958287e-29
RSAD2	1.87772	19.4705	1.95508075226362e-84	2.87290229814447e-82
FN1	1.87832	20.8547	1.38221311513176e-96	2.45517503219668e-94
KIF5C	1.88462	3.51183	0.000445034	0.00182253
OVGP1	1.88819	6.011	1.84380820822318e-09	1.69240862451559e-08
CYP2U1	1.88901	10.7982	3.50878903874933e-27	1.08651467475755e-25
ANXA6	1.89497	25.8067	7.4614578460167e-147	3.25964877359497e-144
CFAP46	1.91015	4.67392	2.95505463388674e-06	1.79772311261367e-05
BST2	1.91041	10.6414	1.91295794812469e-26	5.73674439211271e-25
BOC	1.9138	3.53679	0.000405015	0.00167049
BX322639.1	1.91802	2.66545	0.00768855	0.0231675
FLNC	1.91949	3.9759	7.01127477104599e-05	0.000338501
FAXC	1.91949	5.63926	1.70779314487826e-08	1.39700244907956e-07
CLDN2	1.92058	17.9523	4.60738287559754e-72	5.47601005890872e-70
FAM84A	1.92784	15.3562	3.21820659366139e-53	2.39719315114943e-51
KLK5	1.93213	4.26764	1.97554704170631e-05	0.000104049
MYO16	1.93227	5.60044	2.13813842691969e-08	1.72545529369595e-07
ENKUR	1.93233	2.84093	0.00449825	0.0144552
SLC14A1	1.93285	3.87868	0.000105026	0.000489799
MDGA1	1.93652	4.59937	4.23775399836691e-06	2.52298547438684e-05
GRIN3B	1.94099	9.50863	1.93191639028087e-21	4.50613225577201e-20
KIF26A	1.94349	3.61404	0.00030146	0.00127327
AL096711.2	1.94489	8.46874	2.48067432700862e-17	4.43067622339971e-16
PCDHB9	1.94819	5.63844	1.71600427245605e-08	1.40165258268717e-07
TNFSF10	1.95457	24.6911	1.3331599746949e-134	4.58493570871668e-132
CMTM3	1.96185	3.02737	0.00246691	0.00850507
ADPRH	1.96254	4.2544	2.09613935115838e-05	0.000110006
ANK2	1.96474	6.64444	3.04368338805229e-11	3.25599591558419e-10
CERS1	1.96967	5.08296	3.71595622294825e-07	2.5581225037366e-06
EMILIN2	1.9719	4.53184	5.84730431030173e-06	3.40229758357513e-05
RELN	1.97781	4.49952	6.81071313385572e-06	3.91216656345572e-05
EID3	1.98042	2.99611	0.00273443	0.0093071
SPTBN5	1.98231	3.2744	0.00105886	0.00399707
ADORA1	1.98477	11.4743	1.77530815048041e-30	6.32072267497035e-29
SYNPO	1.98741	10.6026	2.89796671727391e-26	8.65854602920803e-25
TMEM98	1.9929	6.38383	1.72708603980613e-10	1.72324807082878e-09
SP9	1.99592	3.42147	0.000622845	0.00247606
FAM83F	1.99904	4.5695	4.88880844942519e-06	2.88509309151182e-05
TMEM229B	1.99906	5.69701	1.21925942014478e-08	1.01588192099074e-07
GPC5	2.00069	3.79473	0.000147805	0.00066791
HABP2	2.0017	15.8284	1.98189563824629e-56	1.57809660574449e-54
EDA2R	2.00543	7.01821	2.24731867180932e-12	2.70884854669096e-11
ECHDC3	2.00701	10.3978	2.53711413497302e-25	7.20736605935042e-24
DMD	2.01649	3.15601	0.00159946	0.00577349
KIAA0408	2.01886	4.47352	7.6942944015172e-06	4.38078811927172e-05
CLUL1	2.02231	5.19528	2.04409698621053e-07	1.45939857266374e-06
CDC42EP5	2.0271	5.79157	6.97313083710342e-09	6.00819226284327e-08
B3GALNT1	2.03035	11.112	1.09631184135388e-28	3.63130832041889e-27
LTBP1	2.05036	3.33452	0.000854462	0.00328533
CYP2C9	2.05873	8.91978	4.67226384653245e-19	9.57192304377066e-18
AP000812.2	2.06211	2.51392	0.0119398	0.0341825
SYCP2L	2.07854	2.61323	0.00896914	0.0265916
NAPSA	2.0834	6.31848	2.64149660801021e-10	2.59873105124023e-09
RIPOR3	2.0851	5.98319	2.18804421525015e-09	1.99029525578522e-08
EDAR	2.09418	15.7402	8.02511064412688e-56	6.29698487629451e-54
ZNF883	2.09792	5.53139	3.17709564495839e-08	2.5161476729597e-07
GUCA1C	2.10439	13.3267	1.61818710235451e-40	8.25122281465562e-39
MSRB3	2.10797	10.5155	7.32746554008613e-26	2.14179300162662e-24
TRABD2A	2.11603	3.39318	0.000690857	0.00271836
NUDT17	2.11603	3.59796	0.000320719	0.00134687
CFB	2.11705	4.92376	8.48962834790293e-07	5.55347440775002e-06
PRDM5	2.13079	5.05204	4.37125672813918e-07	2.97879400310463e-06
ARTN	2.14408	4.77866	1.76462968084526e-06	1.10842352509154e-05
SLC12A3	2.15361	3.16153	0.00156942	0.00567521
EDN1	2.1597	18.6069	2.82739448153917e-77	3.59858302359048e-75
ZNF365	2.16376	3.54532	0.00039214	0.00162153
GLIPR1	2.17026	2.40546	0.016152	0.0443035
LFNG	2.17359	2.3735	0.0176203	0.0476359
ZNF492	2.17846	3.64013	0.000272504	0.00116313
DIRAS2	2.18338	8.33102	8.01480309572076e-17	1.37674045950298e-15
RSPH4A	2.1925	6.99897	2.57852245463632e-12	3.08278379857555e-11
DEGS2	2.20241	3.91061	9.20634242908315e-05	0.000433599
GALNT12	2.214	7.09191	1.32273854852105e-12	1.63711683754168e-11
CPAMD8	2.22499	7.56492	3.88102706636562e-14	5.42672331321227e-13
ZBED2	2.22658	20.6089	2.28389637578459e-94	3.9695592492669e-92
CA3	2.22812	3.00075	0.00269314	0.00917815
AXIN2	2.24547	7.26409	3.75546107472274e-13	4.85626182494547e-12
FAT3	2.25143	2.96951	0.0029828	0.0100803
GAB3	2.25236	5.16766	2.37047190675523e-07	1.67833148930318e-06
ALDH1A3	2.25354	5.35686	8.46814561258139e-08	6.32820645777927e-07
VTCN1	2.26142	15.2456	1.76136997486284e-52	1.28827078161461e-50
AP002956.1	2.26639	5.18727	2.13403292463014e-07	1.52025157310364e-06
THBS1	2.2674	51.8135	0	0
RYR3	2.27305	4.77882	1.76324657465708e-06	1.10813054559709e-05
GPR156	2.27784	3.26127	0.00110916	0.0041665
KIF6	2.28278	5.48381	4.16252496014103e-08	3.25510660163133e-07
PLEKHO1	2.29167	3.40302	0.000666456	0.0026326
CCND2	2.2926	3.79716	0.000146361	0.000661573
AF279873.2	2.29481	6.76855	1.30076604140923e-11	1.44307359597384e-10
EGFL6	2.29866	7.50748	6.02761307872493e-14	8.32786613674936e-13
ADD2	2.30249	3.0471	0.00231058	0.00802152
NTF4	2.30741	3.09227	0.00198635	0.00702876
WDR17	2.31841	3.28153	0.00103245	0.00390742
AKR1C2	2.32907	11.5748	5.52801723508699e-31	2.01703996812519e-29
TLR1	2.33044	7.49073	6.84897193526318e-14	9.43791835989719e-13
LINC01835	2.33256	2.61422	0.00894325	0.0265391
AR	2.33338	5.17577	2.26970137634093e-07	1.61192675954195e-06
NKAIN4	2.33388	15.3097	6.589637850743e-53	4.84158664633681e-51
CHST6	2.33929	6.13528	8.5010403585463e-10	7.97972220415461e-09
LIMD2	2.34083	7.01216	2.34663824046575e-12	2.82435297981298e-11
GLIPR2	2.34271	3.92805	8.56391545654431e-05	0.000406541
PTGFR	2.35167	21.9456	9.53499658007124e-107	2.02794322000357e-104
MYT1	2.35652	8.26051	1.45051524201147e-16	2.43722748148371e-15
DISC1	2.35799	4.88759	1.02077236799192e-06	6.62375132726673e-06
AC002996.1	2.35872	10.6213	2.37286213044747e-26	7.10276731047275e-25
CAPN5	2.35999	10.4601	1.31763361170434e-25	3.78972058711547e-24
KIF17	2.36527	3.57191	0.000354393	0.00147754
SERPING1	2.36838	3.67587	0.000237038	0.00102583
CD207	2.37022	2.39557	0.0165943	0.0453016
MAF	2.37355	7.86333	3.74057970514034e-15	5.7202204686744e-14
AACSP1	2.38381	2.52375	0.0116111	0.0333895
GATA2	2.39161	4.57149	4.84264999977347e-06	2.86098664460301e-05
ATP13A4	2.39166	9.48034	2.5345369254076e-21	5.8442588961895e-20
SLC38A11	2.39477	4.27834	1.88289191892941e-05	9.94372682909788e-05
SPNS3	2.3948	3.88158	0.00010378	0.000484737
PPP1R3G	2.40481	3.5128	0.00044341	0.0018168
BTBD11	2.42137	10.9421	7.25402530286184e-28	2.33109473152005e-26
PALM	2.42435	14.042	8.62001952597217e-45	5.0666907497387e-43
GPR27	2.43823	11.9431	7.05272462419182e-33	2.78729195172216e-31
WNK3	2.44144	7.11536	1.11620364756158e-12	1.38893885752005e-11
CDK14	2.45415	14.2765	3.06779533564777e-46	1.86420465433875e-44
FSTL1	2.45495	39.7255	0	0
RBMS3	2.45522	9.28014	1.69261000284414e-20	3.75299699396058e-19
VWA1	2.4669	6.79601	1.075586554474e-11	1.20650805458138e-10
CD74	2.4737	4.07436	4.61410835045071e-05	0.000229484
PPM1M	2.48487	11.4745	1.77295022204066e-30	6.32072267497035e-29
C5orf49	2.48528	3.05333	0.00226313	0.00787372
SLC23A1	2.48672	3.51097	0.000446481	0.00182707
ALDH2	2.49397	33.6948	6.87918638996314e-249	6.54089228278613e-246
DNAH6	2.49399	7.76661	8.06143007819255e-15	1.19436256447208e-13
EN2	2.49553	5.3671	8.00133555153073e-08	6.00713366720588e-07
MAATS1	2.50592	7.43532	1.04311364799343e-13	1.41213475763533e-12
TNNC1	2.51077	3.3141	0.000919374	0.00351318
TTC3P1	2.51822	9.46143	3.03763480335352e-21	6.9744785456543e-20
ZDHHC15	2.52535	4.65032	3.31425749873388e-06	2.00118260028145e-05
ARHGAP44	2.52847	2.48326	0.0130185	0.0367233
KCNIP4	2.54092	5.36922	7.90785628536751e-08	5.94247275670295e-07
BBOX1	2.5446	31.0613	8.0389807796707e-212	5.19768341290388e-209
ANKRD2	2.55458	9.03538	1.63434233119564e-19	3.4532692080322e-18
CCL2	2.56035	4.38708	1.14883399386187e-05	6.30551873574985e-05
REEP2	2.56163	3.84802	0.000119078	0.000549152
CCDC136	2.56396	3.47734	0.000506424	0.00205005
HLX	2.5788	5.81953	5.90136750633298e-09	5.13123745951405e-08
PCDHB8	2.58164	5.3718	7.79557695188923e-08	5.86355076083469e-07
GATM	2.5861	8.65879	4.76811361460658e-18	9.03537965609622e-17
RCAN2	2.58946	14.8713	5.06334800564522e-50	3.43882172954829e-48
CHL1	2.59303	34.3501	1.40244216908205e-258	1.41681720131515e-255
PCOLCE2	2.59788	2.78923	0.00528329	0.016686
DCLK2	2.59911	3.2207	0.00127877	0.00472673
THSD7B	2.59997	6.49093	8.5306332012682e-11	8.81644213972502e-10
FGF12	2.60008	9.29683	1.44695652009052e-20	3.23047033021314e-19
IGFBP5	2.60048	4.54416	5.51555662437825e-06	3.22902778980261e-05
COL11A1	2.60498	7.43954	1.01036189860956e-13	1.37009142022859e-12
LARGE2	2.60612	4.32127	1.55130824239492e-05	8.35009871131252e-05
COL21A1	2.60829	3.88517	0.000102256	0.000478261
RUNDC3B	2.61111	2.62288	0.00871901	0.0259643
ROPN1L	2.6145	3.07754	0.00208714	0.00733882
SPAG17	2.63109	2.61808	0.0088425	0.0262884
DEPDC7	2.63433	4.09148	4.2862635185073e-05	0.0002143
MAP1B	2.64226	6.40589	1.49492415735475e-10	1.50179950773662e-09
RPP25	2.64338	4.68806	2.75813565151437e-06	1.68745286415891e-05
CDH6	2.65788	48.0396	0	0
AL445423.2	2.66369	2.98227	0.00286115	0.00970366
AADAT	2.66815	7.2689	3.62433080475582e-13	4.70174021894648e-12
AL512605.1	2.70025	3.42368	0.0006178	0.00245842
PIK3AP1	2.70186	22.3841	5.62714311837373e-111	1.29938773379133e-108
KCNJ15	2.70749	38.4787	0	0
CDHR1	2.71219	6.40183	1.53522102589258e-10	1.53845707765205e-09
PCDHB7	2.7142	5.57602	2.46078500942497e-08	1.96911529170026e-07
ZCCHC18	2.72904	3.17615	0.00149243	0.00541973
SLC5A8	2.73631	3.98185	6.8381797974497e-05	0.000330935
IL18R1	2.74017	3.17651	0.0014906	0.00541438
ABCB1	2.74427	32.8675	6.39728867581523e-237	5.44240916609881e-234
AC004593.3	2.76431	2.76021	0.00577648	0.0180183
SLC6A16	2.78917	2.51407	0.0119348	0.0341743
PLSCR4	2.79621	2.52542	0.0115559	0.0332543
MAP1LC3C	2.79714	3.09137	0.00199234	0.00704379
AC092634.4	2.81914	2.52775	0.0114795	0.0330822
POF1B	2.83634	7.48655	7.07062995376216e-14	9.73506495507765e-13
KCTD16	2.84794	8.58705	8.92280727071473e-18	1.65020888700038e-16
USP2	2.85829	8.01327	1.1169641394024e-15	1.77353716594306e-14
ZNF415	2.86078	7.76945	7.88256911406054e-15	1.17108315404113e-13
LHX9	2.86456	12.0596	1.72567724188355e-33	7.02615791884276e-32
ADGRF5	2.87696	3.01655	0.00255669	0.00877976
FZD10	2.88314	5.72004	1.06499293577357e-08	8.93797809649217e-08
ZFP3	2.88553	6.55652	5.50788371759734e-11	5.78864970164131e-10
CCN2	2.88773	9.44997	3.3893868408446e-21	7.77107076530668e-20
USH1C	2.89454	3.46502	0.000530184	0.00213873
FHAD1	2.8993	6.80842	9.86732130060912e-12	1.10991914755077e-10
C1orf21	2.90743	5.04065	4.6396119272587e-07	3.14707038154468e-06
DOCK11	2.90776	8.33164	7.97322564435756e-17	1.37105552463187e-15
KRT17	2.90846	2.93375	0.00334893	0.0111475
LOX	2.9191	6.92416	4.38565296405818e-12	5.11469657366785e-11
ARHGAP31	2.92339	6.43079	1.26943910041554e-10	1.29214191556151e-09
APBB1	2.92573	5.63064	1.79546342676451e-08	1.46132280111891e-07
SLITRK5	2.92675	4.4632	8.07464144999071e-06	4.5812040855616e-05
SORCS3	2.92827	4.73468	2.19396014727025e-06	1.35874221534392e-05
ATRNL1	2.92935	10.322	5.60697079067275e-25	1.56260475621439e-23
FILIP1L	2.93309	8.76918	1.79968477659879e-18	3.52180444660325e-17
LRP3	2.94767	3.63509	0.000277882	0.00118264
MAB21L4	2.95601	8.46669	2.52463190013919e-17	4.49924476668687e-16
AC009086.2	2.95942	5.90056	3.62272569779693e-09	3.21745814171371e-08
ACHE	2.96247	2.70605	0.00680882	0.0208324
DLL3	2.9719	3.16007	0.0015773	0.00570114
PROM1	2.97329	80.0721	0	0
SYT10	2.97522	11.4137	3.57390849402427e-30	1.25584036733496e-28
KALRN	2.9793	12.2792	1.17141467429687e-34	4.95673999877869e-33
SHC3	2.99864	7.45739	8.8253682896793e-14	1.20484166414169e-12
STC2	3.00704	2.46723	0.0136163	0.0381578
SLC6A9	3.02323	3.85969	0.000113531	0.000525704
MAMDC2	3.02366	11.4186	3.37468477290252e-30	1.18841840237901e-28
CFAP99	3.02588	4.47431	7.66580634782308e-06	4.36764518174876e-05
WDR63	3.02685	3.91269	9.12736171628571e-05	0.000430005
SCGB2A2	3.03183	2.45644	0.0140323	0.039164
PIFO	3.07348	11.4793	1.67616691479051e-30	5.99415088731721e-29
TAGLN3	3.08497	13.5225	1.15178095822949e-41	6.16469781749055e-40
CARD16	3.08931	4.15769	3.21484548315603e-05	0.000163206
DTNA	3.09542	10.7563	5.53734859716827e-27	1.70162932936555e-25
ZKSCAN7	3.10406	2.89457	0.00379673	0.0124206
PRKAR2B	3.10521	9.24101	2.44182795714441e-20	5.35545550872214e-19
SCN3A	3.10608	21.9786	4.61749967932063e-107	9.95163530887182e-105
CASP1	3.11925	9.2098	3.2673005176466e-20	7.11760721930454e-19
MVB12B	3.13591	9.95171	2.47889761239652e-23	6.34001598208503e-22
LHX6	3.15042	3.43637	0.000589556	0.00235124
CKMT1B	3.15507	4.63213	3.61925488245607e-06	2.17964366319001e-05
DYNC1I1	3.16812	7.57987	3.45893019855973e-14	4.84910214479788e-13
QPRT	3.19137	31.4541	3.69390586909865e-217	2.59601280296133e-214
PRKCH	3.19294	7.47115	7.94991917335227e-14	1.09177989395128e-12
ITIH2	3.1961	4.61795	3.87542601844469e-06	2.32525561106681e-05
ATP8B2	3.22096	12.7501	3.11530802039312e-37	1.43463928323745e-35
CKMT1A	3.22442	3.02387	0.00249563	0.00859015
PRTFDC1	3.22538	5.28459	1.25983859930685e-07	9.16473047668581e-07
ARMC3	3.22933	6.46965	9.82332304697166e-11	1.01136429128185e-09
MCC	3.23604	7.00576	2.45640619520444e-12	2.94550072249886e-11
FIGNL2	3.23813	3.76198	0.000168572	0.000750428
PARD6G	3.24091	6.50551	7.74284849247173e-11	8.02792835358005e-10
TUBBP5	3.2616	4.50301	6.69983556017879e-06	3.85670021348753e-05
ZNF135	3.27308	5.36366	8.15515683805707e-08	6.10560236824245e-07
LIMS2	3.29339	3.59225	0.00032783	0.0013753
SEMA5B	3.31033	22.1017	3.04570235246433e-108	6.74393600345664e-106
TOX	3.3188	5.59318	2.22942041481118e-08	1.79285331268696e-07
SYT14	3.32713	8.58706	8.92235512071743e-18	1.65020888700038e-16
BCAS1	3.38421	2.95522	0.00312449	0.0104977
SLC17A3	3.40407	5.18121	2.20448147926343e-07	1.56974619519004e-06
IGFBP4	3.40708	9.19669	3.69139895338204e-20	8.01986191968647e-19
SNX18P7	3.41561	2.4099	0.015957	0.0438581
NAP1L2	3.42458	2.91548	0.00355138	0.011708
SCUBE2	3.43227	4.91249	8.99291683621311e-07	5.85898862315795e-06
FAXDC2	3.43858	9.34261	9.39851706697972e-21	2.11584442716797e-19
LRP4	3.44562	10.3834	2.95142426584313e-25	8.34035346732313e-24
GALC	3.44975	17.1443	6.93261368670347e-66	7.13750112304936e-64
MCOLN3	3.45199	7.05983	1.66706583736685e-12	2.0352305283382e-11
PHETA2	3.46112	5.16137	2.45154853392248e-07	1.73421577690691e-06
PDE1A	3.47003	7.58588	3.30244155634387e-14	4.633738308745e-13
LIN7A	3.47232	4.98412	6.224520991924e-07	4.14899617787462e-06
SLC40A1	3.49137	22.6502	1.38867439133463e-113	3.45331274792815e-111
GBA3	3.50909	3.00025	0.00269755	0.00918929
BASP1	3.51012	5.65675	1.54262791939413e-08	1.26831320900746e-07
GFRA1	3.52202	7.00953	2.39123928757377e-12	2.87375404047156e-11
TMEM200B	3.5246	6.34562	2.21528379866532e-10	2.19008240499243e-09
CYP27C1	3.53764	7.31493	2.57518864209051e-13	3.37868094243109e-12
FTCDNL1	3.56159	2.58443	0.009754	0.0286245
ZNF736P4Y	3.56192	3.05413	0.00225714	0.00785796
PLA2G4A	3.57174	4.87053	1.11299197569802e-06	7.18179732342628e-06
LRRN1	3.57702	2.56727	0.0102503	0.0298964
ZNF204P	3.57994	7.72554	1.11375926988983e-14	1.62480188073098e-13
RAI2	3.5808	8.24297	1.6798872432518e-16	2.81677358920354e-15
APBB1IP	3.58551	3.16161	0.00156902	0.00567501
CCDC65	3.59461	4.88296	1.04502843319163e-06	6.76756393994771e-06
BAAT	3.59825	17.4336	4.58605751996115e-68	5.00871849680082e-66
SLC17A1	3.63824	10.866	1.6745577554793e-27	5.26606061470183e-26
SATB1	3.64307	9.71169	2.68834800173182e-22	6.52469325825724e-21
PABPC4L	3.64471	7.16087	8.01685822075977e-13	1.01001166235667e-11
ZNF391	3.65369	4.63026	3.65209333025404e-06	2.19696451768613e-05
OLFML2A	3.67322	2.71435	0.00664069	0.0203914
PNMA8A	3.67426	9.28388	1.63415327482663e-20	3.63835448130821e-19
SIX2	3.68055	2.68296	0.00729735	0.0221137
ZNF22	3.69263	13.4287	4.10661845978862e-41	2.14127034787172e-39
CNNM1	3.70759	3.77381	0.000160775	0.000720278
PQLC2L	3.71825	2.77656	0.00549368	0.0172476
ZNF702P	3.72038	19.2277	2.17032611508309e-82	3.02423718312096e-80
MSH5-SAPCD1	3.72328	2.70364	0.00685842	0.0209604
P3H3	3.72751	3.40285	0.000666867	0.00263358
EHD3	3.73136	6.5597	5.39145760676345e-11	5.66997532568148e-10
CFAP47	3.73938	2.80256	0.00506982	0.016081
ADAMTS12	3.74107	4.41123	1.02783691604284e-05	5.71122582018444e-05
PLPPR5	3.7439	7.85173	4.10345614548125e-15	6.25738350335462e-14
CD40	3.75522	20.4688	4.08392504515001e-93	6.94869099261103e-91
EDN2	3.75596	21.8741	4.58859821816268e-106	9.38862045549133e-104
CNTN4	3.7868	2.75097	0.00594195	0.0184917
SLC15A1	3.8319	13.6909	1.15150319991457e-42	6.37428004226681e-41
SLITRK4	3.84254	4.61211	3.98596576885799e-06	2.38538136570976e-05
CLDN19	3.86018	2.35591	0.0184773	0.0496784
RFPL4A	3.88141	2.91663	0.00353834	0.011677
JAK3	3.89694	5.94713	2.72890763243964e-09	2.45875490360949e-08
MYRIP	3.94106	7.6506	2.00047286228916e-14	2.86156135805681e-13
XK	3.94788	5.13359	2.84260721205293e-07	1.98994815832064e-06
MT1L	3.95036	7.31626	2.54986630191531e-13	3.35089747188285e-12
CYBRD1	3.97831	20.3403	5.66149819838306e-92	9.19552626315741e-90
ADAMTS5	3.9787	7.98044	1.45813849830359e-15	2.29051027080459e-14
CTHRC1	3.98672	3.75718	0.000171842	0.000763302
ZNF483	4.00707	8.76004	1.95185441270152e-18	3.80117767794065e-17
KRTAP2-3	4.01634	2.49881	0.0124611	0.0354177
PCDHB6	4.01634	2.50178	0.012357	0.0351837
NRK	4.02774	21.4342	6.41741698296492e-102	1.20617590828657e-99
KCTD17	4.08282	8.69793	3.38004540269898e-18	6.4733476172069e-17
PTPRO	4.09937	3.90332	9.48809606895009e-05	0.00044609
EBF4	4.10171	3.90981	9.23689961416792e-05	0.000434912
SLC6A20	4.10191	10.1025	5.38634520765956e-24	1.42729317928867e-22
CHRDL1	4.10379	3.16415	0.00155538	0.00562945
PNMA6A	4.13285	3.24348	0.00118079	0.00440791
LENG9	4.16067	6.86449	6.67274785929909e-12	7.6117358078836e-11
C6	4.19244	4.56829	4.91707857525283e-06	2.89860168090396e-05
SLC22A17	4.19809	8.0488	8.3610277703591e-16	1.34075052460401e-14
PTPRN2	4.23056	4.67081	3.00008098407662e-06	1.82305673032385e-05
BCHE	4.25664	6.65779	2.77967709018904e-11	2.99139151037387e-10
CYYR1	4.26038	8.47284	2.39479223615052e-17	4.29627321921609e-16
RFTN1	4.30674	6.81873	9.18505248115423e-12	1.03533604118115e-10
SCARA3	4.38529	7.45035	9.30961510847696e-14	1.26667187385035e-12
ZNF132	4.39867	7.40109	1.35071302461486e-13	1.81789553121354e-12
GPC6	4.41852	20.8384	1.94413090734312e-96	3.41575347677111e-94
BMP3	4.45224	2.94587	0.00322044	0.0107752
SMIM10	4.4585	2.95282	0.00314884	0.0105751
PDLIM4	4.5103	4.47262	7.72685386839031e-06	4.39622900136082e-05
LRRC37A6P	4.51364	3.0041	0.00266368	0.0090835
TMCC3	4.5798	16.5599	1.35844276218826e-61	1.27662027953552e-59
TMED10P2	4.64248	3.08995	0.00200187	0.00707285
SGCG	4.64955	2.66448	0.00771082	0.0232143
KRT83	4.6613	2.6747	0.00747966	0.022611
RPL21P119	4.66146	2.41777	0.0156161	0.0430529
CYP7B1	4.69297	8.55191	1.21070035302697e-17	2.21377381293302e-16
PLCL1	4.72631	10.0125	1.342977330239e-23	3.48441180834403e-22
GYPC	4.75243	7.76989	7.85543453265987e-15	1.1681255178097e-13
RNF180	4.75506	8.3672	5.90019859916691e-17	1.0265964494826e-15
LRRC43	4.76296	2.67362	0.00750375	0.0226754
ZNF736P9Y	4.82969	2.84902	0.00438546	0.0141377
LEF1	4.8342	4.03996	5.34593280170793e-05	0.000263531
C2CD4D	4.83603	2.7456	0.00604004	0.018748
GABRB2	4.88495	5.8169	5.99496829162141e-09	5.20702135764473e-08
ALPK2	4.89102	5.0483	4.45767981139515e-07	3.03384995669016e-06
ZNF853	4.91052	12.9563	2.16303176619165e-38	1.03748502874546e-36
SLC17A4	4.96181	5.10159	3.36806811500295e-07	2.33153974350783e-06
CST5	4.984	3.51207	0.000444633	0.00182135
ZNF630	4.99827	7.37516	1.64147028826189e-13	2.18376343534692e-12
PPP2R2C	5.03525	7.9894	1.35594400249051e-15	2.1320504723985e-14
MMP1	5.04212	3.08413	0.00204151	0.00719244
COPZ2	5.10194	3.14414	0.00166578	0.0059742
HIST1H4L	5.11938	3.66049	0.000251735	0.00108471
TSPYL5	5.14277	9.36119	7.8846692770163e-21	1.77751456337087e-19
LPA	5.15107	4.42071	9.83770915106761e-06	5.49280589698987e-05
NAP1L5	5.18747	3.26313	0.00110189	0.00414304
NAP1L3	5.20183	3.22899	0.00124228	0.00460768
RRM2P3	5.25277	3.31731	0.000908881	0.00347719
EFHC2	5.29105	5.54264	2.97936865082443e-08	2.36651178731824e-07
AGT	5.34861	3.44041	0.000580828	0.00232102
ERICH5	5.43051	13.8434	1.3951340585976e-43	7.91261295549884e-42
UPK1B	5.51856	20.3707	3.04424747344895e-92	5.06824346571707e-90
CCDC68	5.5455	13.4205	4.58717478366276e-41	2.38415090685289e-39
CXCL12	5.55614	25.0857	7.1157845751146e-139	2.87548854680381e-136
MAP10	5.61265	4.15388	3.2688609268728e-05	0.000165792
RIPK3	5.62059	6.1333	8.60742128771781e-10	8.07489017380561e-09
FABP3	5.70178	21.7664	4.830551558378e-105	9.52207748653927e-103
LYNX1	5.83799	3.9812	6.85674318305656e-05	0.000331536
KBTBD12	5.90603	4.49906	6.82546669706398e-06	3.91924844374217e-05
GRM8	5.92453	8.44127	3.13911576668719e-17	5.56977686638109e-16
PYCARD	5.93984	4.13565	3.53948088971729e-05	0.000178565
TRAM1L1	5.9952	5.40196	6.59158927827655e-08	5.02103907135071e-07
PRIMA1	6.05816	4.26482	2.00064007848475e-05	0.000105165
KCNK15	6.09578	4.68222	2.8377788969744e-06	1.73093804115827e-05
MXRA5	6.15308	4.74655	2.06918313492406e-06	1.28590066101163e-05
OTOG	6.15648	4.38444	1.16284549290009e-05	6.37809112563184e-05
DUSP15	6.24006	4.47529	7.63063648730081e-06	4.34998731559709e-05
SLC9A7P1	6.32648	4.594	4.34838494108331e-06	2.58599316363762e-05
TBX18	6.51966	5.13348	2.84431273935348e-07	1.99028013501773e-06
ANPEP	6.59112	10.5444	5.39040246953034e-26	1.58419028213615e-24
FAM50B	6.73713	5.05355	4.33683856855269e-07	2.95783369713441e-06
NPY1R	6.95074	5.28196	1.27809708076342e-07	9.28919119310249e-07
SGIP1	7.02885	5.3283	9.91374283468154e-08	7.34062020979351e-07
CXCL14	7.02955	26.6632	1.25863532760987e-156	6.16502467741997e-154
SLC34A2	7.07305	32.8984	2.31561077547542e-237	2.07941847637693e-234
LY75	7.33164	8.49584	1.96508601578516e-17	3.54109814483293e-16
MAP6	7.3539	5.73217	9.91512900242836e-09	8.36909374387739e-08
LY75-CD302	7.54556	5.70425	1.16853273699449e-08	9.76637185148859e-08
ADGRL4	7.56208	6.18001	6.40986110342029e-10	6.05900554828571e-09
COL26A1	8.19259	6.78318	1.17561148665817e-11	1.31052303933398e-10
FIBIN	9.75292	8.20111	2.38182491460944e-16	3.93256567106711e-15
