# Supplementary material for: CD133+CD24+ Renal Tubular Progenitor Cells Drive Hypoxic Injury Recovery via Hypoxia-Inducible Factor-1A and Epidermal Growth Factor Receptor Expression
Source: Int J Mol Sci. 2025 Mar 10;26(6):2472. doi: 10.3390/ijms26062472 (PMC11942380; doi:10.3390/ijms26062472)
Supplement: Supplementary file 1 [file ijms-26-02472-s001.zip › Table S3. HREC24T_vs_HRTPT_adjPvalFC2.xls]

## Sheet: HREC24T_vs_HRTPT_adjPvalFC2
	log2FoldChange	stat	pvalue	padj
HMGCS2	-4.08537	-8.39757	4.55794441800725e-17	3.39097322153756e-15
AOC3	-3.77762	-9.74843	1.87350023976806e-22	2.33085471006438e-20
ST6GAL2	-3.3623	-7.24063	4.46610569104861e-13	2.05343772534083e-11
DEFB1	-2.93748	-15.1419	8.56929138658451e-52	4.09252770898012e-49
CD52	-2.78888	-4.84577	1.26122332123495e-06	1.83964643062891e-05
AC270301.3	-2.76847	-2.5222	0.0116622	0.0488567
FAM107A	-2.7184	-4.55394	5.26499879159907e-06	6.6113916123515e-05
ATP8A2	-2.65027	-5.77623	7.63928821914047e-09	1.79523273149801e-07
KLK11	-2.61008	-4.40415	1.06200133482004e-05	0.000123803
SLC38A3	-2.56326	-2.85885	0.00425176	0.0214471
AC007318.1	-2.47156	-2.73776	0.0061859	0.0292969
AFP	-2.45779	-6.87664	6.1282505400889e-12	2.49254805620923e-10
MFAP5	-2.45463	-16.1345	1.46097605340881e-58	8.65190018828699e-56
SIGLEC1	-2.35541	-2.67457	0.00748247	0.034138
MUC13	-2.31962	-5.20426	1.94774112621986e-07	3.38454311897712e-06
SLCO1B3	-2.31755	-3.91496	9.04184736963663e-05	0.000815253
RAB4B-EGLN2	-2.31591	-2.63797	0.00834042	0.0373842
CYP2B6	-2.27553	-4.40634	1.05132179893995e-05	0.000122654
BSND	-2.20548	-6.52215	6.93081579269938e-11	2.33737420981581e-09
AMBP	-2.19647	-12.3706	3.76796050270833e-35	1.0727818315884e-32
CA2	-2.10636	-6.67466	2.47812992899731e-11	9.05894162933461e-10
INSYN2B	-2.06728	-9.47316	2.71494286746528e-21	2.97738734465359e-19
PHGDH	-2.06449	-14.2384	5.29470192264489e-46	2.00995030678866e-43
GDA	-2.06241	-20.6047	2.49255737239075e-94	3.6902311898245e-91
TMEM98	-2.04769	-3.03469	0.00240784	0.0133714
ZC4H2	-1.88229	-4.19448	2.73495033161842e-05	0.000282364
UGT1A6	-1.7826	-27.6585	2.20712982458352e-168	1.63382785264795e-164
PKP3	-1.76353	-21.8803	3.99826259639096e-106	9.86571295659469e-103
SERPINA5	-1.76032	-3.27953	0.00103982	0.00657322
GPR176	-1.70649	-4.93892	7.85576857121309e-07	1.19901704842072e-05
PRKCB	-1.66898	-5.63367	1.76415216243854e-08	3.85380120268142e-07
MYEOV	-1.66822	-4.15195	3.29648572827156e-05	0.000333635
GAL3ST1	-1.66262	-8.70718	3.11515381776247e-18	2.54805813657312e-16
NR0B2	-1.60863	-5.64249	1.67610096497395e-08	3.69816315744253e-07
PTCHD4	-1.59916	-3.37233	0.000745345	0.00494836
MT1X	-1.56923	-19.6907	2.59025796812212e-86	2.73919780128915e-83
KCNN3	-1.5422	-2.79253	0.0052298	0.0254173
SEMA4A	-1.52887	-17.7553	1.5673810335138e-70	1.36500448242187e-67
GRAMD1B	-1.52305	-5.42327	5.85172377212637e-08	1.13693924470251e-06
UGT1A7	-1.50825	-2.74356	0.00607773	0.0289021
AC005832.4	-1.50615	-4.81538	1.46921158683447e-06	2.11181335369751e-05
UPK3B	-1.48035	-5.50733	3.64316525510732e-08	7.48086846073007e-07
AC004922.1	-1.4572	-2.93359	0.00335069	0.0176123
TH	-1.43158	-2.60667	0.00914274	0.0401782
SLC7A2	-1.39399	-21.8491	7.93036564609244e-106	1.67727233414855e-102
MAEL	-1.37039	-3.34201	0.000831745	0.00542466
NME1-NME2	-1.34198	-5.84874	4.9529611138544e-09	1.2001405775878e-07
STC1	-1.32198	-3.45054	0.000559476	0.00388328
SLC8A1	-1.32038	-15.4115	1.3693451825928e-53	6.99074325113323e-51
GPBAR1	-1.31921	-6.94997	3.65358885358522e-12	1.54546808506655e-10
HEY1	-1.30852	-3.56629	0.000362065	0.00267084
LRMP	-1.27377	-4.28904	1.79443398718507e-05	0.00019563
UGT1A1	-1.26498	-3.90203	9.53901894164517e-05	0.000850214
MT2A	-1.18601	-20.4188	1.13769916747123e-92	1.53123965221924e-89
NID2	-1.16447	-5.87749	4.16522475515666e-09	1.02265592869145e-07
PPP1R1A	-1.14514	-5.86231	4.56471007559348e-09	1.11519030807197e-07
FAM81A	-1.12116	-6.08327	1.17756175429376e-09	3.19886271051726e-08
COL25A1	-1.11985	-2.75646	0.00584312	0.0279056
MME	-1.11655	-8.62608	6.34925570453696e-18	5.05380272611128e-16
MT1E	-1.11646	-19.9135	3.11096851043299e-88	3.54291452284311e-85
ST8SIA4	-1.11347	-10.5712	4.05448970687931e-26	6.82121819435774e-24
OLFM4	-1.11272	-3.95228	7.74110015708854e-05	0.000711845
CNTNAP3C	-1.10881	-3.75247	0.000175099	0.00143223
FUOM	-1.07198	-3.40574	0.000659855	0.00447254
CPS1	-1.06559	-15.7961	3.31219476670921e-56	1.88604013542807e-53
HRASLS	-1.04532	-5.09881	3.41798056320761e-07	5.65398907690377e-06
MT1M	-1.04327	-12.2018	3.04061447937877e-34	8.03862452985761e-32
ST3GAL4	-1.0432	-12.4299	1.79791686566343e-35	5.21924690120532e-33
ATP6V0A4	-1.03973	-12.0464	2.02692971624676e-33	4.76328483317988e-31
SLC7A5	-1.03632	-17.0788	2.13585371400867e-65	1.75673967977213e-62
PCDHA11	-1.02093	-3.6999	0.000215687	0.00171311
ANK1	-1.01873	-4.37511	1.21371060769892e-05	0.000138757
PITX2	-1.00932	-6.96696	3.23869864502343e-12	1.37389494096194e-10
C2orf70	-1.00152	-3.14137	0.00168157	0.00988313
ZNF677	1.00163	4.85704	1.19155301186788e-06	1.748359003043e-05
IGFBP6	1.00383	5.73931	9.50646164503045e-09	2.19568119586078e-07
TLL2	1.0049	6.12002	9.35610541075868e-10	2.60370565049403e-08
ANOS2P	1.00626	4.5927	4.37538694132907e-06	5.6279412394767e-05
TPM2	1.00984	2.62078	0.00877276	0.0389097
APOL1	1.01011	11.3152	1.10316844943146e-29	2.20708228295037e-27
TMEM265	1.01251	4.30442	1.67422065728425e-05	0.000184426
NEXN	1.01776	6.08965	1.13160110875184e-09	3.09673833919981e-08
ARAP3	1.01987	2.7061	0.00680794	0.0316556
AQP3	1.02157	4.40127	1.07620569403799e-05	0.000125163
SEMA5A	1.02242	7.63742	2.21609544543009e-14	1.2151590025775e-12
MAP2	1.02538	9.9735	1.99079485903279e-23	2.88958018509612e-21
FJX1	1.02581	9.67618	3.80690647066887e-22	4.61977461461087e-20
MYO15B	1.02735	5.71777	1.07929991998064e-08	2.47353487853149e-07
FAM102B	1.02804	6.71799	1.84249081671552e-11	6.95869299527379e-10
ATP13A4	1.02856	3.04637	0.0023162	0.0129255
CENPV	1.02878	3.76925	0.000163737	0.00135581
RCAN2	1.02952	4.23552	2.28027540415801e-05	0.000240404
ME3	1.03	5.63787	1.72171280850889e-08	3.78189289762228e-07
THNSL2	1.03093	6.11576	9.60951387681412e-10	2.66421072933021e-08
THBS1	1.03099	12.1027	1.02242246722324e-33	2.56558722495595e-31
PNPLA7	1.03499	4.66526	3.08224389756484e-06	4.10365295894312e-05
SERTAD4	1.0379	2.55434	0.0106389	0.0453917
CYBRD1	1.03945	2.9969	0.00272738	0.0148288
F2RL2	1.04631	3.2415	0.00118903	0.00736857
SSPN	1.0496	3.1373	0.00170509	0.0099936
TUNAR	1.05319	3.33943	0.000839517	0.00546812
SOX8	1.05326	3.64481	0.000267594	0.0020634
SH3GL3	1.05365	2.87574	0.0040308	0.0205355
FSTL1	1.06866	10.5684	4.17656196169969e-26	6.9476404317937e-24
HNF4A	1.07212	4.69279	2.69500657014155e-06	3.65715602850097e-05
TBKBP1	1.07457	3.98517	6.74314280431225e-05	0.000630254
SCGB2A1	1.07651	3.011	0.0026039	0.0142762
KCNJ2	1.07813	4.12987	3.62968282760241e-05	0.000362601
NR4A2	1.08009	2.96932	0.00298461	0.0160099
BACH2	1.08854	3.85139	0.000117449	0.00101865
NAV1	1.08869	4.24635	2.1727996694701e-05	0.000230763
SULT1A1	1.09396	3.08738	0.00201933	0.0115162
RIPOR3	1.09495	2.56507	0.0103156	0.0443058
CLIC5	1.09564	3.00755	0.00263362	0.0143983
ANKRD18B	1.09717	2.96072	0.00306924	0.0163925
VWDE	1.09954	4.46041	8.18035815669847e-06	9.78273041275613e-05
AMZ2P1	1.10148	2.93194	0.00336853	0.0176911
EDN1	1.10479	7.39394	1.42539765841306e-13	6.85162738078096e-12
IGKV1OR-2	1.10556	4.56805	4.92279628229917e-06	6.23989717118486e-05
MYO3B	1.11348	6.46878	9.87944585779452e-11	3.23595566204973e-09
MROH6	1.12023	2.85056	0.00436425	0.0219324
SAMD9	1.12042	10.8332	2.39591411377906e-27	4.32579371396329e-25
DNAH5	1.12376	7.61406	2.65619972216468e-14	1.43522032433022e-12
ZNF233	1.12564	2.71646	0.00659849	0.0308855
SPON2	1.13191	3.36057	0.000777812	0.00513626
PCDHB9	1.13334	2.59702	0.00940375	0.0411779
CXCL3	1.13558	3.70351	0.000212636	0.00169342
ONECUT3	1.13719	2.99898	0.00270883	0.0147334
IGDCC4	1.14619	4.46786	7.90070475038506e-06	9.48661263823608e-05
MATN2	1.14857	5.97728	2.26896220125613e-09	5.92116140009868e-08
NALCN	1.15055	3.67241	0.000240277	0.00188117
ID4	1.15322	8.86108	7.92446982570897e-19	6.98343903390603e-17
AMH	1.15676	2.82832	0.00467926	0.023213
PTPN20	1.15801	5.51794	3.43003059162966e-08	7.09240264093256e-07
RETREG1	1.15932	9.96754	2.11394452999661e-23	3.03853871520386e-21
APOE	1.16187	6.57772	4.77724715210018e-11	1.6602615982827e-09
LOXL1	1.16234	5.84331	5.11722467398756e-09	1.23589741106665e-07
GATM	1.16498	2.98016	0.00288099	0.0155384
MEX3B	1.16737	2.67749	0.00741757	0.0338837
MAGED4B	1.16958	9.94505	2.65031531675388e-23	3.77287675620589e-21
KALRN	1.17052	3.29704	0.000977098	0.00622995
LRP1	1.17695	6.45586	1.07604317366728e-10	3.49724808028661e-09
SHH	1.18003	7.09899	1.25676170735074e-12	5.52117420692215e-11
OR2A20P	1.18045	2.8574	0.00427129	0.0215377
LBH	1.18765	4.27204	1.93691901666889e-05	0.000208857
AC106886.5	1.18819	2.98838	0.00280462	0.0151652
CRISPLD2	1.18971	7.3329	2.25223234038709e-13	1.05519936074148e-11
ONECUT2	1.18989	4.14328	3.423724803144e-05	0.000344349
EDA2R	1.19352	3.46153	0.000537121	0.00374568
RSAD2	1.19368	9.62987	5.9802440294726e-22	7.0267867346303e-20
INSR	1.19415	8.70775	3.09974526882369e-18	2.54805813657312e-16
TAGLN3	1.19488	3.2274	0.00124922	0.0076646
TMEM125	1.19518	4.51182	6.42749076164494e-06	7.91672219019579e-05
XKR4	1.19599	9.7534	1.78392973953286e-22	2.25735724733196e-20
MYT1	1.20277	3.37408	0.000740635	0.00491929
IAH1	1.20874	12.1661	4.7132933650746e-34	1.22421593456017e-31
CNTNAP3P2	1.20972	2.85714	0.00427478	0.0215412
MAPK11	1.21092	4.16859	3.06484122840636e-05	0.0003125
TMEM54	1.21386	8.3594	6.30365433985655e-17	4.57478443635177e-15
ZNF382	1.21645	5.61589	1.95550062248462e-08	4.24504204045232e-07
HMCN1	1.21912	10.9022	1.12485059558354e-27	2.0559769219277e-25
NFIA	1.22033	5.56921	2.55900094298256e-08	5.42779498006545e-07
MYOM1	1.22055	4.51039	6.4708861950041e-06	7.95032947029342e-05
CBS	1.22405	3.09427	0.001973	0.0112755
PIK3CD	1.2335	9.86562	5.86699994453768e-23	7.82530938548472e-21
SPOCK1	1.2353	8.10253	5.38258561826931e-16	3.57350583311557e-14
ID3	1.24017	7.72361	1.13078331522373e-14	6.48885541933616e-13
TUSC1	1.24809	7.47103	7.95673477440455e-14	4.03422802517327e-12
SLC2A5	1.25199	3.6699	0.000242647	0.00189472
GRIN3B	1.25467	5.13516	2.81902107792391e-07	4.74807816367048e-06
SOGA3	1.2559	4.15192	3.29691452204147e-05	0.000333635
PIWIL4	1.25607	5.1569	2.5107797740367e-07	4.25310006345691e-06
AIFM2	1.27378	7.67711	1.62717430337378e-14	9.19477693185071e-13
PIK3IP1	1.28372	8.44653	3.00091482795317e-17	2.26676245040034e-15
KLHL30	1.28746	8.24424	1.66209036445949e-16	1.13397455510704e-14
ZBED2	1.28987	9.20017	3.57397032632341e-20	3.48109412376435e-18
EVL	1.29728	6.51424	7.30585695629371e-11	2.45825482358928e-09
CHRM3	1.30223	7.10225	1.22745093207349e-12	5.40845566944882e-11
CAPN5	1.30266	4.4789	7.50276341177223e-06	9.10478789436786e-05
SVOPL	1.30311	3.20145	0.00136737	0.00827973
UST	1.30399	4.32025	1.55852802100078e-05	0.00017271
RAB27B	1.30877	16.1661	8.74554405074306e-59	5.39490748630212e-56
CPT1B	1.31966	3.66159	0.000250658	0.00194905
CNTNAP1	1.32413	4.65777	3.19645494078247e-06	4.2404583690219e-05
SYNPO	1.32883	6.18459	6.22631496738583e-10	1.78299019520594e-08
DOCK11	1.32895	2.6708	0.00756696	0.0344598
CERS1	1.34206	2.86056	0.00422892	0.0213537
AC012651.1	1.34449	2.96774	0.00300002	0.0160867
SOHLH2	1.34829	2.61236	0.00899197	0.039751
CHRFAM7A	1.35358	3.60183	0.000315989	0.00237835
TGFB2	1.35465	9.89154	4.53010373941461e-23	6.09710780563939e-21
SCEL	1.35592	14.6977	6.66934760570664e-49	2.99211185765111e-46
ALDH1A3	1.36203	2.57598	0.00999564	0.0431909
DIPK1B	1.36221	4.72524	2.29843786170201e-06	3.15369532367917e-05
ERFE	1.36378	7.74019	9.9267327207959e-15	5.76334423260327e-13
AC116366.3	1.36658	5.91835	3.25184486462519e-09	8.18768081985985e-08
MVB12B	1.37552	3.11874	0.00181624	0.0105251
AKR1C2	1.37705	5.40224	6.58147747862718e-08	1.27038818867113e-06
TTC3P1	1.38951	4.06701	4.76208023036482e-05	0.0004599
TRIM29	1.39643	6.59541	4.24070616443767e-11	1.48424715755318e-09
BANK1	1.39662	4.67309	2.96707121613419e-06	3.97174406463532e-05
ZNF257	1.41692	4.51555	6.31537583321074e-06	7.79159493422375e-05
ZNF667	1.42284	6.21049	5.28192220952296e-10	1.53331094729387e-08
SLC15A2	1.42944	6.04844	1.46258688739669e-09	3.91565983144809e-08
BDKRB2	1.43097	10.2526	1.15159812553958e-24	1.79467476301195e-22
ST6GALNAC2	1.43584	2.62551	0.00865183	0.0385118
GPR27	1.43991	5.40062	6.64112912721493e-08	1.27856848801583e-06
CASP1	1.45032	3.1412	0.00168257	0.00988511
AC022415.2	1.45206	5.55514	2.77386724789684e-08	5.83339554049897e-07
FOXL2	1.4571	4.79102	1.65935380455595e-06	2.35991672204139e-05
EDAR	1.45939	9.38913	6.04954483977532e-21	6.3973936680624e-19
ABI3BP	1.46025	4.64186	3.45286610486039e-06	4.54397179399628e-05
CDK14	1.46316	6.88373	5.83069653558271e-12	2.37805681017361e-10
AADAT	1.47219	3.13013	0.00174727	0.0101804
PITPNM3	1.47486	6.61688	3.66855756754016e-11	1.29935394228306e-09
AC079949.3	1.47609	2.97386	0.00294079	0.0157977
PLCB1	1.48127	9.82093	9.14912851634586e-23	1.19869776711947e-20
PWWP2B	1.48282	5.90433	3.54074980782738e-09	8.86984786884677e-08
CD7	1.48807	3.05725	0.00223379	0.0125508
LOX	1.49751	2.54682	0.0108708	0.0461948
AKT3	1.50395	11.1778	5.23922738107932e-29	1.03422348502506e-26
MAATS1	1.50705	3.53747	0.000403975	0.00294333
PCDHB14	1.51457	4.62308	3.78077302708052e-06	4.94036581340928e-05
PRDM5	1.51502	3.1249	0.00177865	0.0103348
OSBPL1A	1.51772	7.17724	7.11317231021673e-13	3.17200349556502e-11
NAPSA	1.51841	3.6787	0.000234425	0.0018412
BTBD11	1.51898	5.51215	3.54482350390437e-08	7.29918108140531e-07
ECHDC3	1.52973	6.48434	8.91183635825205e-11	2.93852421567754e-09
PIK3AP1	1.53467	8.86262	7.81527653246342e-19	6.92845323731263e-17
CPAMD8	1.53677	4.34844	1.37111384195719e-05	0.000154603
ALDH2	1.53762	16.2221	3.51919432597593e-59	2.26529008678581e-56
SIPA1	1.55255	5.46519	4.62420584244253e-08	9.15894605327678e-07
AC002996.1	1.5631	6.50073	7.99314248786635e-11	2.65670883452079e-09
CCN2	1.56695	3.81543	0.000135945	0.00115604
AL121845.3	1.56902	2.92038	0.00349599	0.0182336
HOXA13	1.58013	5.16339	2.42518360999504e-07	4.13174261748866e-06
ZNF610	1.59187	4.67285	2.97052881118643e-06	3.97278040195258e-05
FILIP1L	1.59324	3.47416	0.000512447	0.0036076
SEMA5B	1.59547	6.49752	8.16545708280185e-11	2.69842839533217e-09
GAB3	1.59758	3.10028	0.0019334	0.0110859
RASGEF1A	1.59961	4.0813	4.47847718045113e-05	0.000435636
GALNT5	1.60122	6.6219	3.54611207742274e-11	1.25899734547347e-09
FGF9	1.60435	9.7988	1.13933480093976e-22	1.47963611648361e-20
CREG2	1.60643	3.86322	0.000111902	0.000977407
PPM1M	1.60893	5.90307	3.56807247276311e-09	8.90814721066743e-08
PROX1	1.63076	3.11237	0.00185594	0.010704
NEB	1.63354	10.2619	1.0465396057104e-24	1.64829987899389e-22
CHST6	1.63785	3.76398	0.00016723	0.00138083
FAM95C	1.65323	3.32621	0.000880348	0.00569649
AP002956.1	1.676	3.21463	0.00130614	0.00796762
EFNB3	1.67902	9.78358	1.32436120137827e-22	1.70497109447002e-20
SHC2	1.68096	21.3484	4.03598344989888e-101	7.46909187196911e-98
OSBP2	1.69246	3.60707	0.000309674	0.00234076
ID1	1.72339	15.3106	6.4917662026766e-53	3.2036866210209e-50
AL096711.2	1.72745	6.44431	1.16128642595202e-10	3.72946757835566e-09
VTCN1	1.75149	9.75418	1.77023904181439e-22	2.25735724733196e-20
VWA1	1.76521	4.01973	5.82654031841101e-05	0.000550842
REEP1	1.76598	11.0688	1.77667670800835e-28	3.41606476130696e-26
BAAT	1.77866	6.41169	1.43915409591517e-10	4.55270863034702e-09
CNR1	1.78368	15.631	4.47912494054921e-55	2.3683373123154e-52
FGF12	1.78535	5.21957	1.79335434717213e-07	3.15702866942728e-06
HABP2	1.78741	20.1015	7.1547326973342e-90	8.82715146533608e-87
BBOX1	1.78994	16.7282	8.17233164883985e-63	6.0495685030537e-60
SLC17A1	1.79208	3.7719	0.000162007	0.00134446
FZD10	1.8161	2.90826	0.00363447	0.0188141
WNK3	1.82713	4.22022	2.44064257986425e-05	0.000254822
SLFN12L	1.83656	2.56407	0.0103452	0.0443687
SNAI2	1.84619	4.064	4.82389532209134e-05	0.000465262
FAM83F	1.84858	4.08141	4.47636357441031e-05	0.000435636
AF279873.2	1.8587	4.7661	1.87823824878658e-06	2.64579612495578e-05
USP2	1.86191	4.20034	2.6651026062156e-05	0.000276115
SCN3A	1.86809	10.2846	8.27150860225357e-25	1.31677080490714e-22
ADH1C	1.87444	7.38917	1.47753258163941e-13	7.05640963586175e-12
RYR3	1.94415	3.75401	0.000174031	0.00142507
EDN2	1.95212	6.7302	1.69428014772806e-11	6.43174809925997e-10
TMCC3	1.9542	4.51589	6.30524469120227e-06	7.78558362412424e-05
DEPDC7	1.97161	2.57579	0.0100012	0.0431909
PCDHGB7	1.97866	2.90985	0.00361598	0.018738
PALM	1.98249	9.9083	3.83120335834825e-23	5.2519412704024e-21
TTC22	1.9891	2.54739	0.0108531	0.0461592
LRRC37A17P	1.98992	2.74338	0.00608106	0.0289021
B3GNT8	1.99504	2.82483	0.00473055	0.023439
SLC44A4	2.00376	5.99601	2.02227837138918e-09	5.32737211537666e-08
TNFRSF10C	2.00417	8.79863	1.38500784934805e-18	1.19215355869756e-16
MYRIP	2.01598	2.80307	0.00506188	0.0247658
CA3	2.03081	2.5481	0.0108311	0.0460922
SLC47A2	2.04109	4.64796	3.35240616348885e-06	4.41962361980877e-05
FOXL2NB	2.07756	4.23999	2.23528400038917e-05	0.000236213
CYP4F3	2.10399	3.84867	0.000118761	0.00102822
UPK1B	2.12514	4.95633	7.18379088699311e-07	1.10903049094821e-05
ARHGAP31	2.14816	3.96193	7.43478602540728e-05	0.000687091
PNMA8A	2.17398	4.15326	3.27773970656245e-05	0.000332604
PTGFR	2.17787	18.2773	1.25400338730732e-74	1.23770134327232e-71
PPP1R3G	2.18132	2.92924	0.00339788	0.0178073
SCARA3	2.18213	2.57449	0.0100387	0.0433177
SLC38A11	2.1864	3.6254	0.00028851	0.00220174
ZFP3	2.21637	4.30249	1.68886684104188e-05	0.000185625
ZNF702P	2.2183	7.90569	2.66446894078575e-15	1.63006044084021e-13
ITIH2	2.22189	2.6547	0.00793797	0.035797
SYT14	2.22242	4.62416	3.76119762650747e-06	4.91912816788366e-05
NRIP3	2.24617	3.22954	0.00123991	0.00761378
SP9	2.25324	3.84648	0.000119825	0.00103501
CCL2	2.25736	3.50646	0.000454117	0.00325736
PROM1	2.28899	36.6079	2.14032578690389e-293	3.1687523275112e-289
SHC3	2.29755	4.9003	9.56898839682132e-07	1.42811364127963e-05
ZNF204P	2.32048	3.85154	0.000117379	0.00101864
NRK	2.35201	9.08269	1.05928338562687e-19	1.00530067462858e-17
SCUBE2	2.36264	2.80554	0.00502319	0.0246171
GALNT12	2.36312	7.21521	5.38505018482539e-13	2.44557263761779e-11
TMEM200B	2.36519	3.48237	0.000497002	0.00351894
FER1L6	2.38675	6.69954	2.09079005356424e-11	7.7970142929518e-10
CHL1	2.3891	27.5102	1.32488972538297e-166	6.53833079476494e-163
CARD16	2.3908	2.74003	0.0061433	0.0291605
TSPYL5	2.41418	2.9164	0.00354101	0.0184269
GALC	2.45644	9.91743	3.49638100627235e-23	4.83774960727683e-21
KCNIP4	2.50609	4.82288	1.41498441830189e-06	2.04378968906922e-05
DTNA	2.51231	7.72781	1.09413782760466e-14	6.3030002092167e-13
ZNF518B	2.51566	3.75719	0.000171832	0.00141097
CYP27C1	2.52933	4.03119	5.5495310953478e-05	0.00052701
SLC6A17	2.55721	2.53991	0.011088	0.0469425
FAXDC2	2.57712	5.66169	1.49890889340495e-08	3.33704453636997e-07
RNF180	2.5868	3.19355	0.00140533	0.00846456
TUBBP5	2.5942	2.99638	0.0027321	0.0148436
SLC15A1	2.59678	7.02223	2.18347834082226e-12	9.42460549150834e-11
RPP25	2.63247	4.33137	1.48187228444125e-05	0.000166331
KCTD17	2.66841	4.45792	8.27586552010212e-06	9.85713507844826e-05
AC233968.1	2.72413	2.69833	0.00696888	0.0323161
HHLA2	2.75785	4.45572	8.36116519695819e-06	9.9507275515246e-05
QPRT	2.76267	23.7673	7.27787929010115e-125	2.69372507224869e-121
AC004593.3	2.83996	3.03045	0.00244186	0.0135147
GPR17	2.89218	2.65703	0.00788333	0.0356157
LRP4	2.89695	7.65196	1.97939193691425e-14	1.09756170883953e-12
CTAGE8	2.93792	3.12425	0.0017826	0.0103536
AC009086.2	2.96475	5.4577	4.82333719474424e-08	9.52126762242513e-07
LINC01835	2.97431	3.46551	0.000529229	0.00370987
IGFBP4	2.97507	7.1989	6.07001153654719e-13	2.73983295117626e-11
CXCL14	2.99524	7.32252	2.43350057681615e-13	1.1329552213762e-11
RAI2	3.00832	6.14775	7.85902195269992e-10	2.20365189412353e-08
SLC40A1	3.04231	16.9442	2.12539972087569e-64	1.65613383513498e-61
ZKSCAN7	3.09953	2.91571	0.00354884	0.0184483
POF1B	3.10505	8.34	7.42934573425339e-17	5.33939143668065e-15
USH1C	3.11328	3.73058	0.000191038	0.001543
HYAL1	3.12162	13.4013	5.94169856878647e-41	1.99924652979281e-38
ATP8B2	3.12382	10.9779	4.88366724626299e-28	9.03783669761545e-26
ZNF415	3.20036	8.7765	1.68642518101468e-18	1.42671570313842e-16
ZNF135	3.25306	4.94115	7.76634310053247e-07	1.18904560086229e-05
CD40	3.26418	15.0849	2.03485570539391e-51	9.41438709948653e-49
LIMS2	3.31163	3.49606	0.000472182	0.00337061
GRM8	3.37575	3.5623	0.000367621	0.00270778
SLC17A4	3.47112	2.95198	0.00315746	0.016773
LENG9	3.50243	5.13908	2.76089108301943e-07	4.6607745135807e-06
ZNF483	3.52966	7.0619	1.64243519810858e-12	7.17293602005825e-11
ZNF22	3.54295	12.0467	2.01833979349916e-33	4.76328483317988e-31
CYYR1	3.54885	6.21115	5.25987981802283e-10	1.52991199814986e-08
CFB	3.55105	9.99932	1.53440398874949e-23	2.24919317360755e-21
EBF4	3.65538	3.1965	0.00139105	0.00839567
ZNF736P4Y	3.75352	3.10124	0.00192712	0.01106
GPC6	3.8029	16.3715	3.05420580958201e-60	2.15321509575532e-57
TSPAN18	3.86767	4.07778	4.54670384655829e-05	0.000441693
ZNF853	3.94065	8.9697	2.97325777764863e-19	2.71722724679555e-17
CXCL12	3.95383	14.4542	2.35760282221946e-47	9.18534467972608e-45
SLC6A9	3.99632	5.82364	5.7579525562711e-09	1.37272926885014e-07
ZNF132	4.00809	6.06224	1.34241038169012e-09	3.62010668504959e-08
BCAS1	4.06349	3.7943	0.000148059	0.00124334
EEF1A2	4.12391	23.4955	4.53578505190704e-122	1.34304595386967e-118
AEBP1	4.19825	12.0585	1.74899419701074e-33	4.24489493225311e-31
PLCL1	4.26082	8.33264	7.90598958058146e-17	5.6273161413706e-15
TNFRSF14	4.31433	3.37504	0.000738057	0.00490657
GABRB2	4.42254	4.8664	1.13651927992051e-06	1.67828418988235e-05
ERICH5	4.49948	10.4546	1.39521932729299e-25	2.29513579339696e-23
CCDC68	4.53351	9.89282	4.4724773922073e-23	6.07477319189257e-21
ANPEP	4.70699	6.55285	5.64505352025443e-11	1.93460688350386e-09
FAM155B	4.7814	5.56982	2.54997563210203e-08	5.41641165470165e-07
ZNF630	4.89904	7.00855	2.40797572504913e-12	1.0333356698363e-10
FABP3	5.12755	18.15	1.28354479455294e-73	1.18768004270977e-70
SLC34A2	5.20113	21.0352	3.12248222281993e-98	5.13648325653878e-95
COL26A1	5.36009	3.70915	0.000207955	0.0016633
ADGRL4	6.43836	4.96169	6.98824620261943e-07	1.08109702225476e-05
LY75	7.96269	9.30842	1.29744693074918e-20	1.31566450751655e-18
LY75-CD302	8.52085	6.91923	4.54113165964852e-12	1.88852399497462e-10
FIBIN	8.67682	7.20054	5.99740432120496e-13	2.71533856194005e-11
