# Supplementary material for: CD133+CD24+ Renal Tubular Progenitor Cells Drive Hypoxic Injury Recovery via Hypoxia-Inducible Factor-1A and Epidermal Growth Factor Receptor Expression
Source: Int J Mol Sci. 2025 Mar 10;26(6):2472. doi: 10.3390/ijms26062472 (PMC11942380; doi:10.3390/ijms26062472)
Supplement: Supplementary file 1 [file ijms-26-02472-s001.zip › Table S4. HRTPT_HREC24_pathways.xls]

## Sheet: Sheet0
© 2000-2024 QIAGEN. All rights reserved.
Ingenuity Canonical Pathways	-log(p-value)	Ratio	Molecules
O-linked glycosylation	6.65	0.117	ADAMTS16,B3GNT8,GALNT12,GALNT5,LARGE2,MUC1,MUC13,SEMA5A,SEMA5B,SPON2,ST3GAL4,ST6GALNAC2,THBS1
PXR/RXR Activation	5.39	0.138	AKT3,CYP2B6,HMGCS2,HNF4A,INSR,NR0B2,SLCO1B3,UGT1A1,UGT1A9 (includes others)
Metallothioneins bind metals	4.4	0.364	MT1E,MT1M,MT1X,MT2A
Serotonin Degradation	4.11	0.11	ADH1C,ALDH1A3,ALDH2,LARGE2,SULT1A1,UGT1A1,UGT1A6,UGT1A9 (includes others)
ID1 Signaling Pathway	3.83	0.0647	ACVRL1,AKT3,BIRC5,CCN2,CDC20,CHRFAM7A,CHRNA7,ID1,MAPK11,PIK3CD,POU5F1,SHH,TGFB2
Human Embryonic Stem Cell Pluripotency	3.83	0.0647	ACVRL1,AKT3,FZD10,ID1,ID3,ID4,JAK3,PIK3CD,POU5F1,PRKCB,TGFB2,WNT2B,WNT7B
Neurovascular Coupling Signaling Pathway	3.77	0.0603	BDKRB2,CHRM3,ENTPD2,ENTPD3,GABRB2,GRIN3B,KCNJ2,KCNJ6,KCNMB1,KCNN3,LRRC26,PLAAT1,PLCB1,RYR3
Mouse Embryonic Stem Cell Pluripotency	3.74	0.0865	AKT3,FZD10,ID1,ID3,ID4,JAK3,MAPK11,PIK3CD,POU5F1
Pulmonary Fibrosis Idiopathic Signaling Pathway	3.68	0.0521	AKT3,BIRC5,CCN2,COL11A1,COL25A1,COL8A2,CXCL12,EDN1,FGF9,FZD10,MAPK11,MUC1,PIK3CD,TGFB2,THBS1,WNT2B,WNT7B
SPINK1 General Cancer Pathway	3.45	0.101	AKT3,JAK3,MT1E,MT1M,MT1X,MT2A,PIK3CD
Regulation of the Epithelial Mesenchymal Transition by Growth Factors Pathway	3.45	0.0625	AKT3,FGF12,FGF9,JAK3,MAPK11,PARD6G,PIK3CD,SHC2,SHC3,SNAI2,TGFB2,TNFSF12-TNFSF13
Regulation of the Epithelial-Mesenchymal Transition Pathway	3.39	0.0615	AKT3,FGF12,FGF9,FZD10,JAK3,LOX,PARD6G,PIK3CD,SNAI2,TGFB2,WNT2B,WNT7B
Molecular Mechanisms of Cancer	3.22	0.0362	ACVRL1,ADGRL4,AKT3,BDKRB1,BDKRB2,CHRM3,CNR1,CTNNA2,EDN1,EDN2,F2RL2,FZD10,GIPR,GPR176,GPR27,GRM8,HCAR1,HEY1,ID1,ITGA10,JAK3,LRP1,MAPK11,PIK3CD,PLCB1,PRKCB,PTGFR,SHC2,SHC3,SHH,TGFB2
Apelin Cardiomyocyte Signaling Pathway	3.19	0.0808	AKT3,MAPK11,MYL11,PIK3CD,PLCB1,PLCL1,PRKCB,SLC8A1
Neuropathic Pain Signaling in Dorsal Horn Neurons	3.13	0.0792	CAMK4,GRIN3B,GRM8,KCNN3,PIK3CD,PLCB1,PLCL1,PRKCB
Phase I - Functionalization of compounds	3.1	0.0784	ADH1C,ALDH2,AOC1,AOC3,CYP2B6,CYP2W1,CYP4F3,CYP7B1
Apelin Cardiac Fibroblast Signaling Pathway	3.05	0.174	ACE2,AKT3,CCN2,TGFB2
Thyroid Hormone Metabolism II (via Conjugation and/or Degradation)	2.92	0.119	LARGE2,SULT1A1,UGT1A1,UGT1A6,UGT1A9 (includes others)
Synaptogenesis Signaling Pathway	2.91	0.0476	AKT3,APOE,CNTNAP1,EFNB3,GRIN3B,GRM8,KALRN,LRP1,MAP1B,PIK3CD,SHC2,SHC3,SYT14,SYT8,THBS1
Acetylcholine Receptor Signaling Pathway	2.86	0.0567	AKT3,CASP1,CHRFAM7A,CHRM3,CHRNA7,KCNJ2,PIK3CD,PLCB1,PLCL1,PRKCB,TH
Role of NFAT in Cardiac Hypertrophy	2.86	0.0536	AKT3,CAMK4,MAPK11,PIK3CD,PLCB1,PLCL1,PRKCB,RCAN2,SHC2,SHC3,SLC8A1,TGFB2
Melatonin Degradation I	2.85	0.0938	CYP2B6,LARGE2,SULT1A1,UGT1A1,UGT1A6,UGT1A9 (includes others)
Glutaminergic Receptor Signaling Pathway (Enhanced)	2.78	0.0462	AKT3,CAMK4,GABRB2,GRIN3B,GRM8,MAPK11,PIK3CD,PLAAT1,PLCB1,PLCL1,PRKCB,SCN3A,SLC17A1,SLC38A3,TGFB2
CREB Signaling in Neurons	2.78	0.0379	ADGRL4,AKT3,BDKRB1,BDKRB2,CAMK4,CHRM3,CNR1,F2RL2,FZD10,GIPR,GPR176,GPR27,GRM8,HCAR1,INSR,PIK3CD,PLCB1,PLCL1,PRKCB,PTGFR,SHC2,SHC3,TGFB2
Transcriptional regulation of testis differentiation	2.76	0.231	AMH,FGF9,FOXL2
Superpathway of Melatonin Degradation	2.68	0.087	CYP2B6,LARGE2,SULT1A1,UGT1A1,UGT1A6,UGT1A9 (includes others)
Phenylethylamine Degradation I	2.67	0.5	ALDH2,AOC3
Axonal Guidance Signaling	2.65	0.0392	ACE2,ADAMTS16,AKT3,CXCL12,EFNB3,FZD10,ITGA10,KALRN,MYL11,NGEF,PIK3CD,PLCB1,PLCL1,PLXNC1,PRKCB,SEMA4A,SEMA5A,SHH,WNT2B,WNT7B
Regulation of Insulin-like Growth Factor (IGF) transport and uptake by IGFBPs	2.56	0.0645	AFP,APOE,APOL1,FSTL1,IGFBP4,IGFBP6,ITIH2,VWA1
Role of NANOG in Mammalian Embryonic Stem Cell Pluripotency	2.56	0.0645	ACVRL1,AKT3,FZD10,JAK3,PIK3CD,POU5F1,WNT2B,WNT7B
Factors Promoting Cardiogenesis in Vertebrates	2.54	0.0588	ACVRL1,FZD10,LRP1,PLCB1,PLCL1,PRKCB,TGFB2,WNT2B,WNT7B
Ion channel transport	2.53	0.0546	ATP13A4,ATP6V0A4,ATP8A2,ATP8B2,BSND,MCOLN3,NALCN,RYR3,SCNN1D,WNK3
Hepatic Fibrosis Signaling Pathway	2.51	0.0408	AKT3,CCL2,CCN2,CD40,CNR1,EDN1,FZD10,ITGA10,LRP1,MAPK11,MYL11,PIK3CD,PRKCB,SHH,TGFB2,WNT2B,WNT7B
Cardiac conduction	2.43	0.0615	FGF12,KCND1,KCNIP4,KCNJ2,MME,RYR3,SCN3A,SLC8A1
Transport of inorganic cations/anions and amino acids/oligopeptides	2.4	0.0673	SLC17A1,SLC34A2,SLC38A3,SLC6A20,SLC7A2,SLC7A5,SLC8A1
Atherosclerosis Signaling	2.37	0.0602	APOE,APOL1,CCL2,CD40,CXCL12,LYZ,PLAAT1,TNFRSF14
Hepatic Fibrosis / Hepatic Stellate Cell Activation	2.35	0.0515	CCL2,CCN2,CD40,COL11A1,COL25A1,COL8A2,CXCL3,EDN1,IGFBP4,TGFB2
Endothelin-1 Signaling	2.35	0.0515	CASP1,EDN1,MAPK11,PIK3CD,PLAAT1,PLCB1,PLCL1,PRKCB,SHC2,SHC3
Transcriptional Regulatory Network in Embryonic Stem Cells	2.34	0.0549	AKT3,FZD10,HNF4A,JAK3,PIK3CD,POU5F1,TGFB2,WNT2B,WNT7B
Post-translational protein phosphorylation	2.34	0.0654	AFP,APOE,APOL1,FSTL1,IGFBP4,ITIH2,VWA1
Metabolism of Angiotensinogen to Angiotensins	2.33	0.167	ACE2,ANPEP,MME
Chemokine Signaling	2.33	0.0741	CAMK4,CCL2,CXCL12,MAPK11,PLCB1,PRKCB
Xenobiotic Metabolism Signaling	2.32	0.0442	ALDH1A3,ALDH2,CAMK4,CYP2B6,MAF,MAPK11,PIK3CD,PRKCB,SULT1A1,UGT1A1,UGT1A6,UGT1A9 (includes others),UST
IL-12 Signaling and Production in Macrophages	2.32	0.0482	AKT3,APOE,APOL1,CD40,LYZ,MAF,MAPK11,PIK3CD,PRKCB,TGFB2,THBS1
G-Protein Coupled Receptor Signaling	2.3	0.0341	ADGRL4,AKT3,BDKRB1,BDKRB2,CAMK4,CHRM3,CNR1,F2RL2,FZD10,GIPR,GPR176,GPR27,GRM8,HCAR1,KCNN3,MAPK11,MYL11,PDE1A,PIK3CD,PLCB1,PRKCB,PTGFR,SHC2,SHC3
Nicotine Degradation III	2.23	0.0833	CYP2B6,LARGE2,UGT1A1,UGT1A6,UGT1A9 (includes others)
CDX Gastrointestinal Cancer Signaling Pathway	2.23	0.0495	AKT3,FZD10,HNF4A,JAK3,MAPK11,PIK3CD,SLC15A1,TGFB2,WNT2B,WNT7B
Glioblastoma Multiforme Signaling	2.23	0.0526	AKT3,FZD10,PIK3CD,PLCB1,PLCL1,SHC2,SHC3,WNT2B,WNT7B
Assembly of collagen fibrils and other multimeric structures	2.2	0.082	COL11A1,COL8A2,LOX,LOXL1,TLL2
NGF-stimulated transcription	2.19	0.103	ID1,ID3,ID4,SH3GL3
Xenobiotic Metabolism General Signaling Pathway	2.19	0.0559	AKT3,MAF,MAPK11,PIK3CD,PRKCB,UGT1A1,UGT1A6,UGT1A9 (includes others)
Regulation of the Epithelial Mesenchymal Transition in Development Pathway	2.18	0.069	FZD10,LOX,SHH,SNAI2,WNT2B,WNT7B
G alpha (q) signalling events	2.18	0.0517	BDKRB1,BDKRB2,CHRM3,EDN1,EDN2,F2RL2,KALRN,PLCB1,PTGFR
Autism Signaling Pathway	2.16	0.0422	AKT3,ALDH1A3,ALDH2,CBS/LOC102724560,CCL2,FZD10,GRIN3B,GRM8,PIK3CD,SHH,TGFB2,WNT2B,WNT7B
Insulin Secretion Signaling Pathway	2.14	0.0436	CHRM3,GIPR,INSR,JAK3,MAPK11,NALCN,PIK3CD,PLCB1,PLCL1,PRKCB,RYR3,SLC2A5
Histamine Degradation	2.14	0.143	ALDH1A3,ALDH2,AOC1
RET signaling	2.11	0.0976	ARTN,GFRA1,PIK3CD,SHC3
Role of Osteoblasts in Rheumatoid Arthritis Signaling Pathway	2.11	0.0451	ACVRL1,AKT3,CTSK,CXCL12,FZD10,JAK3,LRP1,PIK3CD,TGFB2,WNT2B,WNT7B
Class A/1 (Rhodopsin-like receptors)	2.06	0.041	BDKRB1,BDKRB2,CCL2,CHRM3,CNR1,CXCL12,CXCL3,EDN1,EDN2,F2RL2,HCAR1,PLPPR5,PTGFR
Neuroinflammation Signaling Pathway	2.06	0.041	AKT3,BIRC5,CASP1,CCL2,CD40,CXCL12,GABRB2,GRIN3B,JAK3,KCNJ6,MAPK11,PIK3CD,TGFB2
IL-17A Signaling in Airway Cells	2.03	0.0746	AKT3,CXCL3,JAK3,MAPK11,PIK3CD
Nicotine Degradation II	2.01	0.0735	CYP2B6,LARGE2,UGT1A1,UGT1A6,UGT1A9 (includes others)
Elastic fibre formation	2	0.0909	LOX,LOXL1,MFAP5,TGFB2
TP53 Regulates Transcription of Cell Death Genes	2	0.0909	AIFM2,BIRC5,CASP1,TNFRSF10C
Retinoid metabolism and transport	2	0.0909	AKR1C1/AKR1C2,APOE,GPC6,LRP1
eNOS Signaling	1.97	0.0513	AKT3,AQP3,BDKRB1,BDKRB2,CHRFAM7A,CHRNA7,PIK3CD,PRKCB
LPS/IL-1 Mediated Inhibition of RXR Function	1.95	0.0428	ALDH1A3,ALDH2,APOE,CPT1B,CYP2B6,FABP3,HMGCS2,NR0B2,SLCO1B3,SULT1A1,UST
Breast Cancer Regulation by Stathmin1	1.94	0.0337	ADGRL4,BDKRB1,BDKRB2,CAMK4,CHRM3,CNR1,F2RL2,FZD10,GIPR,GPR176,GPR27,GRM8,HCAR1,PIK3CD,PLCB1,PRKCB,PTGFR,SHC2,SHC3,TGFB2
p53 Signaling	1.94	0.0612	AKT3,BIRC5,PIK3CD,SNAI2,THBS1,TRIM29
IL-27 Signaling Pathway	1.92	0.0547	AKT3,CASP1,CD40,JAK3,MAF,MAPK11,PIK3CD
Xenobiotic Metabolism CAR Signaling Pathway	1.89	0.0464	ALDH1A3,ALDH2,CYP2B6,PRKCB,SULT1A1,UGT1A1,UGT1A6,UGT1A9 (includes others),UST
Signaling by BMP	1.88	0.115	ACVRL1,AMH,FSTL1
Xenobiotic Metabolism PXR Signaling Pathway	1.87	0.0462	ALDH1A3,ALDH2,CYP2B6,PRKCB,SULT1A1,UGT1A1,UGT1A6,UGT1A9 (includes others),UST
Synaptic Long Term Potentiation	1.86	0.053	CAMK4,GRIN3B,GRM8,PLCB1,PLCL1,PPP1R1A,PRKCB
BBSome Signaling Pathway	1.85	0.0348	ADGRL4,BDKRB1,BDKRB2,CHRM3,CNR1,CXCL12,F2RL2,FZD10,GIPR,GPR176,GPR27,GRM8,HCAR1,INSR,MAPK11,MYL11,PTGFR
Potassium Channels	1.84	0.0583	KCND1,KCNJ2,KCNJ6,KCNMB1,KCNN3,KCNS3
S100 Family Signaling Pathway	1.83	0.0311	ADGRL4,AKT3,BDKRB1,BDKRB2,CHRM3,CNR1,F2RL2,FZD10,GIPR,GPR176,GPR27,GRM8,HCAR1,MAPK11,NAPSA,PIK3CD,PLCB1,PLCL1,PRKCB,PTGFR,TGFB2,TPM2,WNT2B,WNT7B
Embryonic Stem Cell Differentiation into Cardiac Lineages	1.83	0.2	MESP1,POU5F1
Pulmonary Healing Signaling Pathway	1.82	0.0452	CHRNA7,CXCL12,FZD10,MAPK11,PRKCB,TGFB2,THBS1,WNT2B,WNT7B
TREM1 Signaling	1.79	0.0649	AKT3,CASP1,CCL2,CD40,CXCL3
Orexin Signaling Pathway	1.76	0.042	AKT3,ATP6V0A4,CNR1,KCNJ6,MAPK11,PIK3CD,PLCB1,PLCL1,PRKCB,SLC8A1
TNFs bind their physiological receptors	1.75	0.103	EDA2R,EDAR,TNFRSF14
IL-17A Signaling in Fibroblasts	1.72	0.0625	CCL2,CXCL12,LOX,MAPK11,PRKCB
Nucleotide catabolism	1.71	0.1	ENTPD2,ENTPD3,GDA
WNT/β-catenin Signaling	1.71	0.046	AKT3,FZD10,LRP1,POU5F1,SOX8,TGFB2,WNT2B,WNT7B
Sensory processing of sound by outer hair cells of the cochlea	1.67	0.0727	CLIC5,KCNMB1,MYO3B,USH1C
Bile acid and bile salt metabolism	1.67	0.0968	AKR1C1/AKR1C2,CYP7B1,OSBPL1A
Reversible hydration of carbon dioxide	1.67	0.167	CA2,CA3
Tryptophan catabolism	1.67	0.167	AADAT,SLC7A5
Transport of bile salts and organic acids, metal ions and amine compounds	1.66	0.0602	SLC40A1,SLC44A4,SLC47A2,SLC6A20,SLC6A9
Pancreatic Secretion Signaling Pathway	1.65	0.0403	AKT3,CA10,CA2,CA3,CHRM3,PIK3CD,PLCB1,PLCL1,PRKCB,RYR3
CSDE1 Signaling Pathway	1.65	0.0714	AKT3,CCL2,PIWIL4,SNAI2
Oxidative Ethanol Degradation III	1.65	0.0714	ALDH1A3,ALDH2,CYP2B6,CYP2W1
Dopamine Degradation	1.64	0.0938	ALDH1A3,ALDH2,SULT1A1
Docosahexaenoic Acid (DHA) Signaling	1.63	0.04	AKT3,FABP3,PIK3CD,PLAAT1,PLCB1,PLCL1,PRKCB,SYT14,SYT8,TGFB2
Role of IL-17A in Arthritis	1.62	0.0702	CCL2,CXCL3,MAPK11,PIK3CD
FGF Signaling	1.6	0.0581	AKT3,FGF12,FGF9,MAPK11,PIK3CD
Iron uptake and transport	1.6	0.069	ATP6V0A4,CYBRD1,SLC22A17,SLC40A1
Cellular Effects of Sildenafil (Viagra)	1.59	0.0305	ADGRL4,AKT3,BDKRB1,BDKRB2,CAPN5,CHRM3,CNR1,F2RL2,FZD10,GIPR,GPR176,GPR27,GRM8,HCAR1,ID1,KCNN3,MAPK11,MYL11,PIK3CD,PTGFR,TGFB2
Xenobiotic Metabolism AHR Signaling Pathway	1.58	0.0575	ALDH1A3,ALDH2,UGT1A1,UGT1A6,UGT1A9 (includes others)
Airway Pathology in Chronic Obstructive Pulmonary Disease	1.58	0.0508	AMBP,CCL2,CXCL3,FGF12,FGF9,TGFB2
Inhibition of Angiogenesis by TSP1	1.57	0.0882	AKT3,MAPK11,THBS1
Pathogen Induced Cytokine Storm Signaling Pathway	1.55	0.035	CASP1,CCL2,COL11A1,COL25A1,COL8A2,CXCL12,CXCL14,CXCL3,MAPK11,PRDM1,RYR3,SLC2A5,TGFB2
Coagulation System	1.53	0.0857	BDKRB1,BDKRB2,SERPINA5
Ethanol Degradation II	1.53	0.0857	ADH1C,ALDH1A3,ALDH2
Renin-Angiotensin Signaling	1.53	0.0496	CCL2,MAPK11,PIK3CD,PRKCB,SHC2,SHC3
Collagen degradation	1.53	0.0656	COL11A1,COL25A1,COL8A2,CTSK
Thrombin Signaling	1.52	0.04	AKT3,CAMK4,F2RL2,MAPK11,MYL11,PIK3CD,PLCB1,PLCL1,PRKCB
Production of Nitric Oxide and Reactive Oxygen Species in Macrophages	1.5	0.0419	AKT3,APOE,APOL1,JAK3,LYZ,MAPK11,PIK3CD,PRKCB
Ovarian Cancer Signaling	1.48	0.0443	AKT3,EDN1,FGF9,FZD10,PIK3CD,WNT2B,WNT7B
Noradrenaline and Adrenaline Degradation	1.47	0.0811	ADH1C,ALDH1A3,ALDH2
GP6 Signaling Pathway	1.44	0.0472	AKT3,COL11A1,COL25A1,COL8A2,PIK3CD,PRKCB
Role of Osteoclasts in Rheumatoid Arthritis Signaling Pathway	1.44	0.0357	AKT3,CAMK4,COL11A1,COL25A1,COL8A2,CTNNA2,CTSK,MAPK11,PIK3CD,SHC2,SHC3
Bile Acid Biosynthesis, Neutral Pathway	1.43	0.125	AKR1C1/AKR1C2,BAAT
Class B/2 (Secretin family receptors)	1.42	0.0521	FZD10,GIPR,SHH,WNT2B,WNT7B
Carnitine synthesis	1.42	0.5	BBOX1
Glycine Degradation (Creatine Biosynthesis)	1.42	0.5	GATM
Cysteine Biosynthesis/Homocysteine Degradation	1.42	0.5	CBS/LOC102724560
Regulation of TP53 Expression and Degradation	1.41	0.0769	AKT3,PRDM1,USP2
Adrenomedullin signaling pathway	1.41	0.0402	AKT3,KCNN3,MAPK11,PIK3CD,PLCB1,PLCL1,SHC2,SHC3
TGF-β Signaling	1.41	0.0515	AMH,HNF4A,MAPK11,PITX2,TGFB2
Phase II - Conjugation of compounds	1.4	0.0597	SULT1A1,UGT1A1,UGT1A6,UGT1A9 (includes others)
Collagen biosynthesis and modifying enzymes	1.4	0.0597	COL11A1,COL25A1,COL8A2,TLL2
CD40 Signaling	1.4	0.0597	CD40,JAK3,MAPK11,PIK3CD
Chronic Myeloid Leukemia Signaling	1.36	0.036	AKT3,BIRC5,FZD10,PIK3CD,PLCB1,PLCL1,SHH,TGFB2,WNT2B,WNT7B
Sensory processing of sound by inner hair cells of the cochlea	1.36	0.058	CLIC5,KCNMB1,MYO3B,USH1C
AMPK Signaling	1.35	0.0372	AKT3,CHRFAM7A,CHRNA7,CPT1B,HNF4A,INSR,MAPK11,PIK3CD,PPM1M
Eicosanoid Signaling	1.35	0.0357	AKT3,KCNMB1,LRRC26,MAPK11,PIK3CD,PLAAT1,PLCB1,PLCL1,PRKCB,PTGFR
Regulation of beta-cell development	1.33	0.0714	AKT3,HNF4A,ONECUT3
Role of Tissue Factor in Cancer	1.33	0.0386	AKT3,BIRC5,CCN2,FLNC,MAPK11,PIK3CD,PLCB1,TGFB2
DHCR24 Signaling Pathway	1.31	0.0438	AKT3,AMBP,APOE,APOL1,PIK3CD,PRKCB
Smooth Muscle Contraction	1.31	0.0698	ALDH2,MYL11,TPM2
Retinoate Biosynthesis I	1.31	0.0698	ADH1C,AKR1C1/AKR1C2,ALDH1A3
Basal Cell Carcinoma Signaling	1.3	0.0556	FZD10,SHH,WNT2B,WNT7B
Cohesin Chromatin Regulation Pathway	1.3	0.0364	BIRC5,CDHR1,HNF4A,PCDHA11,PCDHB14,PCDHB8,PCDHB9,PCDHGB7,POU5F1
Reelin Signaling in Neurons	1.3	0.0435	AKT3,APOE,CNR1,GRIN3B,MAP1B,PIK3CD
Iron homeostasis signaling pathway	1.3	0.0435	ATP6V0A4,CYBRD1,ERFE,JAK3,LRP1,SLC40A1
Activin Inhibin Signaling Pathway	1.29	0.0379	AKT3,CCN2,MAF,MAPK11,PIK3CD,POU5F1,SNAI2,TGFB2
IGF-1 Signaling	1.28	0.0476	AKT3,CCN2,IGFBP4,IGFBP6,PIK3CD
Signaling by Retinoic Acid	1.28	0.0682	ADH1C,ALDH1A3,CPT1B
Collagen chain trimerization	1.28	0.0682	COL11A1,COL25A1,COL8A2
WNK Renal Signaling Pathway	1.27	0.0472	AKT3,INSR,PIK3CD,PRKCB,WNK3
Apelin Liver Signaling Pathway	1.25	0.1	EDN1,EDN2
L-carnitine Biosynthesis	1.25	0.333	BBOX1
Serine Biosynthesis	1.25	0.333	PHGDH
Role of Macrophages, Fibroblasts and Endothelial Cells in Rheumatoid Arthritis	1.24	0.033	AKT3,CCL2,CXCL12,FZD10,LRP1,PIK3CD,PLCB1,PLCL1,PRKCB,WNT2B,WNT7B
Tumor Microenvironment Pathway	1.24	0.0391	AKT3,CCL2,CXCL12,FGF12,FGF9,PIK3CD,TGFB2
Leptin Signaling in Obesity	1.23	0.0526	AKT3,PIK3CD,PLCB1,PLCL1
Cardiac Hypertrophy Signaling (Enhanced)	1.22	0.0295	AKT3,EDN1,FGF12,FGF9,FZD10,ITGA10,MAPK11,PDE1A,PIK3CD,PLCB1,PLCL1,PRKCB,RYR3,TGFB2,WNT2B,WNT7B
Fatty Acid α-oxidation	1.22	0.0952	ALDH1A3,ALDH2
Sensory perception of taste	1.21	0.0638	KCNJ2,SCN3A,SCNN1D
nNOS Signaling in Neurons	1.21	0.0638	CAPN5,GRIN3B,PRKCB
Calcium Signaling	1.2	0.0364	CAMK4,CHRFAM7A,CHRNA7,GRIN3B,RCAN2,RYR3,SLC8A1,TPM2
NF-κB Activation by Viruses	1.2	0.0513	AKT3,PIK3CD,PRKCB,TNFRSF14
IL-7 Signaling Pathway	1.2	0.0513	AKT3,JAK3,MAPK11,PIK3CD
Maturity Onset Diabetes of Young (MODY) Signaling	1.18	0.0506	APOE,APOL1,HNF4A,INSR
Role of JAK family kinases in IL-6-type Cytokine Signaling	1.18	0.0506	BIRC5,MAPK11,SERPINA5,TGFB2
RHO GTPases Activate NADPH Oxidases	1.18	0.0909	MAPK11,PRKCB
Pregnenolone Biosynthesis	1.18	0.0909	CYP2B6,CYP7B1
Putrescine Degradation III	1.18	0.0909	ALDH1A3,ALDH2
Hepatic Cholestasis	1.17	0.0359	AKT3,CYP7B1,HNF4A,INSR,NR0B2,PRKCB,SLCO1B3,TGFB2
WNT/SHH Axonal Guidance Signaling Pathway	1.17	0.0403	FZD10,PARD6G,PIK3CD,SHH,WNT2B,WNT7B
Endocannabinoid Neuronal Synapse Pathway	1.17	0.0403	CNR1,GRIN3B,KCNJ6,MAPK11,PLCB1,PLCL1
Dopamine-DARPP32 Feedback in cAMP Signaling	1.17	0.0376	CAMK4,GRIN3B,KCNJ2,KCNJ6,PLCB1,PLCL1,PRKCB
Antioxidant Action of Vitamin C	1.16	0.0439	MAPK11,PLAAT1,PLCB1,PLCL1,SLC2A5
FXR/RXR Activation	1.16	0.0374	AIFM2,AKT3,APOE,BAAT,HNF4A,NR0B2,TGFB2
IL-17 Signaling	1.16	0.0374	AKT3,CCL2,CXCL3,DEFB1,MAPK11,PIK3CD,TGFB2
Serotonin Receptor Signaling	1.15	0.0299	AKT3,EDN1,GPBAR1,KALRN,KCNJ6,KCNN3,MAPK11,PIK3CD,PLAAT1,PLCB1,PLCL1,PRKCB,RYR3,TGFB2
Generic Transcription Pathway	1.15	0.0304	HNF4A,NR0B2,NR4A2,ZNF135,ZNF233,ZNF257,ZNF382,ZNF415,ZNF483,ZNF492/ZNF98,ZNF610,ZNF667,ZNF677
Metabolism of porphyrins	1.15	0.087	SLCO1B3,UGT1A1
Surfactant metabolism	1.15	0.087	NAPSA,SLC34A2
Differential Regulation of Cytokine Production in Intestinal Epithelial Cells by IL-17A and IL-17F	1.15	0.087	CCL2,DEFB1
Histidine Degradation VI	1.15	0.087	CYP2B6,CYP7B1
NAD Signaling Pathway	1.15	0.0397	AKT3,HMGCS2,PIK3CD,RYR3,SLC7A5,TGFB2
IL-13 Signaling Pathway	1.14	0.0431	AKT3,DEFB1,MAPK11,PIK3CD,TGFB2
Amyotrophic Lateral Sclerosis Signaling	1.14	0.0431	AKT3,CAPN5,CASP1,GRIN3B,PIK3CD
Role of Osteoblasts, Osteoclasts and Chondrocytes in Rheumatoid Arthritis	1.13	0.0351	ACVRL1,AKT3,CTSK,FZD10,LRP1,PIK3CD,WNT2B,WNT7B
Transcriptional regulation by RUNX2	1.13	0.0588	AKT3,HEY1,MAF
Amyloid Processing	1.13	0.0588	AKT3,CAPN5,MAPK11
Catecholamine Biosynthesis	1.13	0.25	TH
IL-22 Signaling	1.11	0.0833	AKT3,MAPK11
UVB-Induced MAPK Signaling	1.11	0.0577	MAPK11,PIK3CD,PRKCB
Role of MAPK Signaling in the Pathogenesis of Influenza	1.11	0.0476	AKT3,CCL2,MAPK11,PLAAT1
Colorectal Cancer Metastasis Signaling	1.1	0.0332	AKT3,BIRC5,FZD10,JAK3,LRP1,PIK3CD,TGFB2,WNT2B,WNT7B
Phagosome Formation	1.1	0.0273	ADGRL4,AKT3,BDKRB1,BDKRB2,CHRM3,CNR1,F2RL2,FZD10,GIPR,GPR176,GPR27,GRM8,HCAR1,ITGA10,PIK3CD,PLAAT1,PRKCB,PTGFR,SCARA3
Integrin cell surface interactions	1.09	0.0471	COL8A2,ICAM2,ITGA10,THBS1
PPARα/RXRα Activation	1.09	0.0361	CPT1B,INSR,NR0B2,PLCB1,PLCL1,PRKCB,TGFB2
Sphingosine-1-phosphate Signaling	1.09	0.0417	AKT3,CASP1,PIK3CD,PLCB1,PLCL1
Nitric Oxide Signaling in the Cardiovascular System	1.09	0.0417	AKT3,BDKRB2,PDE1A,PIK3CD,PRKCB
Ethanol Degradation IV	1.08	0.08	ALDH1A3,ALDH2
Role of Hypercytokinemia/hyperchemokinemia in the Pathogenesis of Influenza	1.08	0.0465	CASP1,CCL2,CXCL3,RSAD2
Neutrophil Extracellular Trap Signaling Pathway	1.06	0.03	AKT3,CASP1,COL11A1,COL25A1,COL8A2,KCNN3,MAPK11,PIK3CD,PLAAT1,PLCB1,PLCL1,PRKCB
Sphingolipid metabolism	1.06	0.046	CERS1,DEGS2,GALC,HYAL1
WNT ligand biogenesis and trafficking	1.05	0.0769	WNT2B,WNT7B
Ubiquinol-10 Biosynthesis (Eukaryotic)	1.05	0.0769	CYP2B6,CYP7B1
LXR/RXR Activation	1.05	0.0407	AMBP,APOE,APOL1,CCL2,LYZ
HEY1 Signaling Pathway	1.04	0.0373	ACVRL1,AKT3,HEY1,MFAP5,PIK3CD,TGFB2
Opioid Signaling Pathway	1.04	0.0321	AKT3,CAMK4,GRIN3B,KCNJ6,PDE1A,PLCB1,PRKCB,RYR3,TH
Intestinal absorption	1.03	0.2	SLC2A5
Formation of lateral plate mesoderm	1.03	0.2	SHH
Superpathway of Serine and Glycine Biosynthesis I	1.03	0.2	PHGDH
Lysine Degradation II	1.03	0.2	AADAT
Lysine Degradation V	1.03	0.2	AADAT
Folate Signaling Pathway	1.03	0.0536	CBS/LOC102724560,JAK3,POU5F1
EGF Signaling	1.03	0.0536	AKT3,MAPK11,PIK3CD
L1CAM interactions	1.03	0.04	ANK1,CHL1,CNTNAP1,ITGA10,SCN3A
ILK Signaling	1.03	0.0348	AKT3,FLNC,LIMS2,MUC1,PARVB,PIK3CD,SNAI2
Tryptophan Degradation X (Mammalian, via Tryptamine)	1.03	0.0741	ALDH1A3,ALDH2
HOTAIR Regulatory Pathway	1.02	0.0368	AKT3,MEX3B,PIK3CD,SNAI2,WNT2B,WNT7B
Ephrin Receptor Signaling	1.02	0.0347	AKT3,CXCL12,EFNB3,GRIN3B,ITGA10,KALRN,NGEF
Pancreatic Adenocarcinoma Signaling	1.02	0.0397	AKT3,BIRC5,JAK3,PIK3CD,TGFB2
BMP signaling pathway	1.01	0.044	ACVRL1,CAMK4,MAPK11,PITX2
14-3-3-mediated Signaling	1.01	0.0394	AKT3,PIK3CD,PLCB1,PLCL1,PRKCB
Huntington's Disease Signaling	1.01	0.0317	AKT3,CAPN5,CASP1,PIK3CD,PLCB1,PRKCB,SH3GL3,SHC2,SHC3
Signaling by ALK	0.999	0.0714	JAK3,PRDM1
MSP-RON Signaling Pathway	0.999	0.0517	CCL2,KLK11,PIK3CD
TR/RXR Activation	0.997	0.0391	AKR1C1/AKR1C2,AKT3,CAMK4,PIK3CD,RCAN2
Cell junction organization	0.995	0.0435	FLNC,LIMS2,PARD6G,PARVB
Signaling by ERBB4	0.982	0.0508	APOE,CXCL12,GABRB2
CXCR4 Signaling	0.976	0.0357	AKT3,CXCL12,MYL11,PIK3CD,PLCB1,PRKCB
Myogenesis	0.973	0.069	CTNNA2,MAPK11
Clathrin-mediated Endocytosis Signaling	0.97	0.0337	APOE,APOL1,FGF12,FGF9,LYZ,PIK3CD,SH3GL3
GABA receptor activation	0.965	0.05	GABRB2,KCNJ2,KCNJ6
Endometrial Cancer Signaling	0.965	0.05	AKT3,CTNNA2,PIK3CD
PCP (Planar Cell Polarity) Pathway	0.965	0.05	FZD10,WNT2B,WNT7B
HIF1α Signaling	0.962	0.0335	AKT3,CAMK4,EDN1,PIK3CD,PRKCB,SLC2A5,TGFB2
Creatine metabolism	0.959	0.167	GATM
Prolactin Signaling	0.957	0.0421	KCNMB1,LRRC26,PIK3CD,PRKCB
Agranulocyte Adhesion and Diapedesis	0.954	0.0333	AOC3,CCL2,CXCL12,CXCL14,CXCL3,ICAM2,SELL
Ribonucleotide Reductase Signaling Pathway	0.949	0.0351	AKT3,BIRC5,MAPK11,PIK3CD,SNAI2,THBS1
P2Y Purinergic Receptor Signaling Pathway	0.945	0.0376	AKT3,PIK3CD,PLCB1,PLCL1,PRKCB
Aldosterone Signaling in Epithelial Cells	0.941	0.0349	KCNMB1,LRRC26,PIK3CD,PLCB1,PLCL1,PRKCB
IL-2 Signaling	0.934	0.0484	AKT3,JAK3,PIK3CD
UVA-Induced MAPK Signaling	0.921	0.0408	MAPK11,PIK3CD,PLCB1,PLCL1
Erythropoietin Signaling Pathway	0.906	0.0341	AKT3,PIK3CD,PRKCB,SHC2,SHC3,TGFB2
Semaphorin interactions	0.903	0.0469	PLXNC1,SEMA4A,SEMA5A
G-protein beta:gamma signalling	0.902	0.0625	AKT3,PLCB1
Erythrocytes take up oxygen and release carbon dioxide	0.897	0.143	CA2
Atorvastatin ADME	0.897	0.143	SLCO1B3
NAD Biosynthesis from 2-amino-3-carboxymuconate Semialdehyde	0.897	0.143	QPRT
Urea Cycle	0.897	0.143	CPS1
Ceramide Biosynthesis	0.897	0.143	DEGS2
GABAergic Receptor Signaling Pathway (Enhanced)	0.886	0.036	CNTNAP1,GABRB2,GRIN3B,KCNJ6,SLC38A3
Ephrin A Signaling	0.886	0.036	AKT3,MYL11,NGEF,PIK3CD,TGFB2
Airway Inflammation in Asthma	0.88	0.0606	CCL2,TGFB2
PIP3 activates AKT signaling	0.877	0.0357	AKT3,FGF9,INSR,PIK3AP1,PIK3CD
Degradation of the extracellular matrix	0.874	0.0455	ADAMTS16,CTSK,TLL2
WNT/Ca+ pathway	0.874	0.0455	FZD10,PLCB1,PLCL1
Glutamate Receptor Signaling	0.874	0.0455	GRIN3B,GRM8,SLC17A1
Role of Chondrocytes in Rheumatoid Arthritis Signaling Pathway	0.867	0.0355	CASP1,CCL2,CXCL12,LRP1,MAPK11
Apelin Endothelial Signaling Pathway	0.867	0.0355	AKT3,CCL2,PIK3CD,PLCB1,PRKCB
Parkinson's Signaling Pathway	0.858	0.0293	ALDH1A3,ALDH2,ATP6V0A4,CASP1,GRIN3B,MAPK11,SLC40A1,TGFB2,TH
IL-9 Signaling	0.839	0.0571	JAK3,PIK3CD
NAFLD Signaling Pathway	0.836	0.031	AKT3,CASP1,CPT1B,INSR,JAK3,PIK3CD,TGFB2
IL-33 Signaling Pathway	0.834	0.0324	AKT3,CASP1,CCL2,ICAM2,MAPK11,PIK3CD
Acute Phase Response Signaling	0.834	0.0324	AKT3,AMBP,CFB,ITIH2,MAPK11,PIK3CD
Phospholipases	0.833	0.0435	PLAAT1,PLCB1,PLCL1
Extracellular matrix organization	0.832	0.0377	COL11A1,LRP4,NID2,TGFB2
G alpha (s) signalling events	0.831	0.0345	GIPR,GPBAR1,GPR176,GPR27,PDE1A
PD-1, PD-L1 cancer immunotherapy pathway	0.822	0.0374	AKT3,JAK3,PIK3CD,TGFB2
GM-CSF Signaling	0.82	0.0429	AKT3,PIK3CD,PRKCB
Striated Muscle Contraction	0.819	0.0556	NEB,TPM2
Transcriptional regulation by the AP-2 (TFAP2) family of transcription factors	0.819	0.0556	APOE,PITX2
Endocannabinoid Cancer Inhibition Pathway	0.814	0.034	AKT3,CASP1,CNR1,PIK3CD,SNAI2
Signaling by VEGF	0.812	0.037	AKT3,MAPK11,PRKCB,SHC2
NOD1/2 Signaling Pathway	0.803	0.0317	CASP1,CCL2,MAPK11,SLC15A1,TGFB2,TNFSF12-TNFSF13
Granulocyte Adhesion and Diapedesis	0.803	0.0317	CCL2,CXCL12,CXCL14,CXCL3,ICAM2,SELL
Macrophage Alternative Activation Signaling Pathway	0.796	0.0316	JAK3,MAF,MAPK11,PIK3CD,TGFB2,THBS1
Interleukin-1 processing	0.796	0.111	CASP1
Urea cycle	0.796	0.111	CPS1
Interleukin-9 signaling	0.796	0.111	JAK3
α-tocopherol Degradation	0.796	0.111	CYP4F3
Melatonin Signaling	0.794	0.0417	PLCB1,PLCL1,PRKCB
Ephrin B Signaling	0.794	0.0417	CXCL12,EFNB3,KALRN
Interleukin-4 and Interleukin-13 signaling	0.792	0.0364	BIRC5,CCL2,JAK3,MUC1
Semaphorin Neuronal Repulsive Signaling Pathway	0.789	0.0333	AKT3,ITGA10,MYL11,PIK3CD,SEMA5A
Leukocyte Extravasation Signaling	0.774	0.0311	CTNNA2,CXCL12,MAPK11,PIK3CD,PRKCB,SIPA1
Corticotropin Releasing Hormone Signaling	0.772	0.0329	CAMK4,CNR1,MAPK11,PRKCB,SHH
Binding and Uptake of Ligands by Scavenger Receptors	0.772	0.0357	AMBP,APOE,APOL1,LRP1
Osteoarthritis Pathway	0.769	0.0297	ACVRL1,CASP1,CTNNA2,FZD10,ITGA10,LRP1,NKX3-2
Cachexia Signaling Pathway	0.763	0.0272	AKT3,CAPN5,CASP1,CCL2,INSR,MAPK11,PHGDH,PIK3CD,PRKCB,TGFB2
Caveolar-mediated Endocytosis Signaling	0.758	0.04	FLNC,INSR,ITGA10
GPCR-Mediated Integration of Enteroendocrine Signaling Exemplified by an L Cell	0.758	0.04	GIPR,PLCB1,PLCL1
Neurotransmitter clearance	0.754	0.1	ALDH2
POU5F1 (OCT4), SOX2, NANOG repress genes related to differentiation	0.754	0.1	POU5F1
Ketone body metabolism	0.754	0.1	HMGCS2
Oxytocin Signaling Pathway	0.752	0.0284	AKT3,MAPK11,PIK3CD,PLCB1,PRKCB,PTGFR,SHC2,SHC3
Pyrimidine Ribonucleotides Interconversion	0.748	0.05	ENTPD2,ENTPD3
Angiopoietin Signaling	0.746	0.0395	AKT3,BIRC5,PIK3CD
GDNF Family Ligand-Receptor Interactions	0.746	0.0395	ARTN,GFRA1,PIK3CD
Myelination Signaling Pathway	0.746	0.0275	ACVRL1,AKT3,FZD10,ID4,PIK3CD,SHH,SOX8,WNT2B,WNT7B
Synaptic Long Term Depression	0.739	0.0303	GRM8,PLAAT1,PLCB1,PLCL1,PRKCB,RYR3
DAG and IP3 signaling	0.731	0.0488	CAMK4,PDE1A
Mechanisms of Viral Exit from Host Cells	0.731	0.0488	PRKCB,SH3GL3
Adrenergic Receptor Signaling Pathway (Enhanced)	0.726	0.03	ATP6V0A4,PLCB1,PLCL1,PRKCB,TGFB2,TH
VDR/RXR Activation	0.723	0.0385	IGFBP6,PRKCB,TGFB2
Role of WNT/GSK-3β Signaling in the Pathogenesis of Influenza	0.723	0.0385	FZD10,WNT2B,WNT7B
Aryl Hydrocarbon Receptor Signaling	0.718	0.0314	ALDH1A3,ALDH2,NFIA,NR0B2,TGFB2
Fc Epsilon RI Signaling	0.717	0.0339	AKT3,MAPK11,PIK3CD,PRKCB
GPCR-Mediated Nutrient Sensing in Enteroendocrine Cells	0.717	0.0339	GPBAR1,PLCB1,PLCL1,PRKCB
Erythrocytes take up carbon dioxide and release oxygen	0.717	0.0909	CA2
Ketogenesis	0.717	0.0909	HMGCS2
IL-3 Signaling	0.712	0.038	AKT3,PIK3CD,PRKCB
Thyroid Cancer Signaling	0.712	0.038	AKT3,INSR,PIK3CD
Role of MAPK Signaling in Inhibiting the Pathogenesis of Influenza	0.712	0.038	CCL2,MAPK11,PLAAT1
Glycosaminoglycan metabolism	0.701	0.0375	GPC6,ST3GAL4,UST
NGF Signaling	0.7	0.0333	AKT3,PIK3CD,SHC2,SHC3
Signaling by Insulin receptor	0.7	0.0465	ATP6V0A4,INSR
Assembly and cell surface presentation of NMDA receptors	0.7	0.0465	GRIN3B,KIF17
Oncostatin M Signaling	0.7	0.0465	JAK3,MT2A
Pyrimidine Ribonucleotides De Novo Biosynthesis	0.7	0.0465	ENTPD2,ENTPD3
Signaling by NTRK1 (TRKA)	0.691	0.037	MAPK11,SHC2,SHC3
Regulation of mRNA stability by proteins that bind AU-rich elements	0.685	0.0455	ENPP2,MAPK11
γ-glutamyl Cycle	0.683	0.0833	ANPEP
FLT3 Signaling in Hematopoietic Progenitor Cells	0.68	0.0366	AKT3,MAPK11,PIK3CD
JAK/STAT Signaling	0.68	0.0366	AKT3,JAK3,PIK3CD
BEX2 Signaling Pathway	0.68	0.0366	AKT3,MAP2,PLXNC1
Wound Healing Signaling Pathway	0.674	0.0278	COL11A1,COL25A1,COL8A2,SHC2,SHC3,SNAI2,TGFB2
HMGB1 Signaling	0.66	0.0299	AKT3,CCL2,MAPK11,PIK3CD,TGFB2
VEGF Family Ligand-Receptor Interactions	0.66	0.0357	AKT3,PIK3CD,PRKCB
Heparan Sulfate Biosynthesis (Late Stages)	0.66	0.0357	ALDH2,SULT1A1,UST
PEDF Signaling	0.66	0.0357	AKT3,MAPK11,PIK3CD
Glioma Signaling	0.658	0.032	AKT3,CAMK4,PIK3CD,PRKCB
Interleukin-2 family signaling	0.656	0.0435	JAK3,PIK3CD
DNA damage-induced 14-3-3σ Signaling	0.656	0.0435	AKT3,CASP1
IL-23 Signaling Pathway	0.656	0.0435	AKT3,PIK3CD
Trafficking and processing of endosomal TLR	0.652	0.0769	CTSK
POU5F1 (OCT4), SOX2, NANOG activate genes related to proliferation	0.652	0.0769	POU5F1
Passive transport by Aquaporins	0.652	0.0769	AQP3
NAD biosynthesis II (from tryptophan)	0.652	0.0769	QPRT
Guanosine Nucleotides Degradation III	0.652	0.0769	GDA
LPS-stimulated MAPK Signaling	0.65	0.0353	MAPK11,PIK3CD,PRKCB
Sperm Motility	0.646	0.0272	INSR,JAK3,PDE1A,PLAAT1,PLCB1,PLCL1,PRKCB
Endocannabinoid Developing Neuron Pathway	0.642	0.0315	AKT3,CNR1,MAPK11,PIK3CD
iNOS Signaling	0.642	0.0426	JAK3,MAPK11
G alpha (i) signalling events	0.641	0.0271	BDKRB1,BDKRB2,CNR1,CXCL12,CXCL3,GRM8,HCAR1
Hematoma Resolution Signaling Pathway	0.641	0.0271	CBS/LOC102724560,F2RL2,GRIN3B,LRP1,MAPK11,TGFB2,THBS1
Platelet homeostasis	0.64	0.0349	KCNMB1,PDE1A,SLC8A1
Gαq Signaling	0.64	0.0294	AKT3,CHRM3,PIK3CD,PLCB1,PRKCB
PDGF Signaling	0.631	0.0345	JAK3,PIK3CD,PRKCB
Acetylcholine binding and downstream events	0.624	0.0714	CHRNA7
Carnitine metabolism	0.624	0.0714	CPT1B
Regulation of TP53 Activity through Association with Co-factors	0.624	0.0714	AKT3
Interleukin-15 signaling	0.624	0.0714	JAK3
Formation of axial mesoderm	0.624	0.0714	SHH
Role of IL-17A in Psoriasis	0.624	0.0714	CXCL3
Acyl-CoA Hydrolysis	0.624	0.0714	HNF4A
Mevalonate Pathway I	0.624	0.0714	HMGCS2
Phenylalanine Degradation IV (Mammalian, via Side Chain)	0.624	0.0714	ALDH2
RAF/MAP kinase cascade	0.62	0.0267	ARTN,FGF9,GFRA1,JAK3,RASGEF1A,SHC2,SHC3
Response to elevated platelet cytosolic Ca2+	0.605	0.0303	PRKCB,RAB27B,TGFB2,THBS1
HGF Signaling	0.605	0.0303	AKT3,ITGA10,PIK3CD,PRKCB
Opioid Signalling	0.603	0.0333	CAMK4,PDE1A,PLCB1
Melanoma Signaling	0.603	0.04	AKT3,PIK3CD
Dermatan Sulfate Biosynthesis (Late Stages)	0.603	0.04	SULT1A1,UST
FAT10 Cancer Signaling Pathway	0.603	0.04	AKT3,TGFB2
YAP1- and WWTR1 (TAZ)-stimulated gene expression	0.598	0.0667	CCN2
Platelet Adhesion to exposed collagen	0.598	0.0667	ITGA10
Gα12/13 Signaling	0.597	0.0301	AKT3,F2RL2,MYL11,PIK3CD
RANK Signaling in Osteoclasts	0.594	0.033	AKT3,MAPK11,PIK3CD
Heparan Sulfate Biosynthesis	0.594	0.033	ALDH2,SULT1A1,UST
Multiple Sclerosis Signaling Pathway	0.593	0.027	CAPN5,CASP1,GRIN3B,MAPK11,SLC8A1,TGFB2
UVC-Induced MAPK Signaling	0.591	0.0392	MAPK11,PRKCB
CCR3 Signaling in Eosinophils	0.59	0.0299	MAPK11,PIK3CD,PLCB1,PRKCB
ABRA Signaling Pathway	0.586	0.0326	CCN2,CPT1B,TPM2
Estrogen Receptor Signaling	0.581	0.0244	AKT3,JAK3,MYL11,NR0B2,PIK3CD,PLCB1,PLCL1,PRKCB,SHC2,SHC3
ERBB Signaling	0.577	0.0323	MAPK11,PIK3CD,PRKCB
Rap1 signalling	0.574	0.0625	SIPA1
Chondroitin Sulfate Degradation (Metazoa)	0.574	0.0625	HYAL1
Superpathway of Citrulline Metabolism	0.574	0.0625	CPS1
Protein Kinase A Signaling	0.573	0.0243	FLNC,MYL11,PDE1A,PLCB1,PLCL1,PRKCB,RYR3,SHH,TGFB2,TH
Th2 Pathway	0.569	0.0292	CD40,JAK3,MAF,PIK3CD
EPH-Ephrin signaling	0.569	0.0319	EFNB3,KALRN,NGEF
Chondroitin Sulfate Biosynthesis (Late Stages)	0.567	0.0377	SULT1A1,UST
RHO GTPases Activate Formins	0.556	0.0288	BIRC5,CDC20,DYNC1I1,EVL
Transcriptional regulation of pluripotent stem cells	0.552	0.0588	POU5F1
Germ layer formation at gastrulation	0.552	0.0588	POU5F1
Isoleucine Degradation I	0.552	0.0588	ECHDC3
Dermatan Sulfate Degradation (Metazoa)	0.552	0.0588	HYAL1
CGAS-STING Signaling Pathway	0.549	0.0286	ATP6V0A4,CASP1,CCL2,TGFB2
Gαi Signaling	0.549	0.0286	CNR1,GRM8,SHC2,SHC3
Interleukin-3, Interleukin-5 and GM-CSF signaling	0.545	0.0364	JAK3,PIK3CD
Lymphotoxin β Receptor Signaling	0.545	0.0364	AKT3,PIK3CD
MicroRNA Biogenesis Signaling Pathway	0.537	0.0267	AKT3,MAPK11,PIK3CD,PIWIL4,TGFB2
NLR signaling pathways	0.534	0.0357	CASP1,MAPK11
Metabolism of amine-derived hormones	0.531	0.0556	TH
Differential Regulation of Cytokine Production in Macrophages and T Helper Cells by IL-17A and IL-17F	0.531	0.0556	CCL2
Superpathway of Geranylgeranyldiphosphate Biosynthesis I (via Mevalonate)	0.531	0.0556	HMGCS2
VEGF Signaling	0.529	0.0303	AKT3,PIK3CD,PRKCB
p75 NTR receptor-mediated signalling	0.521	0.03	KALRN,NGEF,SORCS3
Cancer Drug Resistance by Drug Efflux	0.514	0.0345	AKT3,PIK3CD
FOXO-mediated transcription	0.511	0.0526	AKT3
Purine Nucleotides Degradation II (Aerobic)	0.511	0.0526	GDA
Mitochondrial L-carnitine Shuttle Pathway	0.511	0.0526	CPT1B
Metabolism of water-soluble vitamins and cofactors	0.504	0.0339	ENPP2,VNN1
Integration of energy metabolism	0.499	0.0291	CHRM3,KCNS3,PLCB1
GADD45 Signaling	0.494	0.0333	MAPK11,TGFB2
SUMOylation of transcription factors	0.493	0.05	FOXL2
Valine Degradation I	0.493	0.05	ECHDC3
Inflammasome pathway	0.493	0.05	CASP1
NCAM signaling for neurite out-growth	0.485	0.0328	ARTN,GFRA1
Primary Immunodeficiency Signaling	0.485	0.0328	CD40,JAK3
Chondroitin Sulfate Biosynthesis	0.485	0.0328	SULT1A1,UST
PTEN Signaling	0.482	0.0265	AKT3,INSR,ITGA10,PIK3CD
Interleukin-7 signaling	0.476	0.0476	JAK3
Oxytocin in Brain Signaling Pathway	0.474	0.0251	AKT3,CASP1,PIK3CD,PLAAT1,PRKCB
Paxillin Signaling	0.471	0.028	ITGA10,MAPK11,PIK3CD
Type II Diabetes Mellitus Signaling	0.47	0.0261	AKT3,INSR,PIK3CD,PRKCB
Thrombopoietin Signaling	0.466	0.0317	PIK3CD,PRKCB
Dermatan Sulfate Biosynthesis	0.466	0.0317	SULT1A1,UST
IL-10 Signaling	0.465	0.026	AKT3,MAF,MAPK11,PRDM1
Mitochondrial biogenesis	0.458	0.0312	CAMK4,MAPK11
α-Adrenergic Signaling	0.458	0.0275	CAMK4,PRKCB,SLC8A1
Gustation Pathway	0.455	0.0246	CHRM3,ENTPD2,GABRB2,KCNN3,SCN3A
Role of Pattern Recognition Receptors in Recognition of Bacteria and Viruses	0.454	0.0256	CASP1,PIK3CD,PRKCB,TGFB2
Coronavirus Pathogenesis Pathway	0.45	0.0245	ACE2,CASP1,CCL2,EEF1A2,MAPK11
Hedgehog ligand biogenesis	0.449	0.0308	SCUBE2,SHH
ERB2-ERBB3 Signaling	0.449	0.0308	JAK3,PIK3CD
Sleep REM Signaling Pathway	0.445	0.027	CHRM3,NR4A2,TGFB2
Role of Lipids/Lipid Rafts in the Pathogenesis of Influenza	0.444	0.0435	RSAD2
Epithelial Adherens Junction Signaling	0.443	0.0253	AKT3,CTNNA2,SNAI2,TGFB2
Role of PI3K/AKT Signaling in the Pathogenesis of Influenza	0.441	0.0303	AKT3,PIK3CD
Microautophagy Signaling Pathway	0.433	0.025	COL11A1,COL25A1,COL8A2,RETREG1
Sulfur amino acid metabolism	0.429	0.0417	CBS/LOC102724560
Role of MAPK Signaling in Promoting the Pathogenesis of Influenza	0.426	0.0263	ATP6V0A4,MAPK11,PLAAT1
ERBB4 Signaling	0.424	0.0294	PIK3CD,PRKCB
Role of JAK1 and JAK3 in γc Cytokine Signaling	0.417	0.029	JAK3,PIK3CD
Insulin processing	0.415	0.04	MYRIP
Signaling by Erythropoietin	0.415	0.04	PIK3CD
Bupropion Degradation	0.415	0.04	CYP2B6
Integrin Signaling	0.414	0.0236	AKT3,CAPN5,ITGA10,PARVB,PIK3CD
Bladder Cancer Signaling	0.414	0.0259	FGF12,FGF9,THBS1
Cardiac Hypertrophy Signaling	0.413	0.023	MAPK11,MYL11,PIK3CD,PLCB1,PLCL1,TGFB2
Neuregulin Signaling	0.408	0.0256	AKT3,ITGA10,PRKCB
PAK Signaling	0.408	0.0256	ITGA10,MYL11,PIK3CD
Virus Entry via Endocytic Pathways	0.403	0.0254	FLNC,PIK3CD,PRKCB
Interleukin-20 family signaling	0.402	0.0385	JAK3
IL-17A Signaling in Gastric Cells	0.402	0.0385	MAPK11
D-myo-inositol (1,4,5)-Trisphosphate Biosynthesis	0.402	0.0385	PLCB1
Cysteine Biosynthesis III (mammalia)	0.402	0.0385	CBS/LOC102724560
Growth Hormone Signaling	0.401	0.0282	PIK3CD,PRKCB
Autophagy	0.394	0.023	AKT3,INSR,PIK3CD,SLC7A5,TGFB2
Syndecan interactions	0.39	0.037	THBS1
ATF4 activates genes in response to endoplasmic reticulum stress	0.39	0.037	CCL2
Pyroptosis	0.39	0.037	CASP1
Cardiomyocyte Differentiation via BMP Receptors	0.39	0.037	ACVRL1
Gluconeogenesis I	0.39	0.037	ME3
Amyloid fiber formation	0.387	0.0274	APOE,LYZ
Th1 Pathway	0.381	0.0246	CD40,JAK3,PIK3CD
SUMOylation of intracellular receptors	0.378	0.0357	NR4A2
Th1 and Th2 Activation Pathway	0.376	0.0233	CD40,JAK3,MAF,PIK3CD
Netrin Signaling	0.371	0.0231	AKT3,PIK3CD,PRKCB,RYR3
Macropinocytosis Signaling	0.366	0.0263	PIK3CD,PRKCB
Superpathway of Cholesterol Biosynthesis	0.366	0.0345	HMGCS2
Neutrophil degranulation	0.365	0.021	ANPEP,AOC1,CRISPLD2,IRAG2,LYZ,MME,OLFM4,SELL,SLC2A5,VNN1
Gap Junction Signaling	0.364	0.0215	AKT3,BIRC5,KCNN3,PIK3CD,PLCB1,PLCL1,PRKCB
MHC class II antigen presentation	0.36	0.0238	CTSK,DYNC1I1,OSBPL1A
Gαs Signaling	0.36	0.0238	CHRM3,CNR1,RYR3
RAR Activation	0.356	0.021	ADH1C,AKT3,ALDH1A3,MAPK11,PDE1A,PIK3CD,PITX2,POU5F1,TGFB2
Activation of kainate receptors upon glutamate binding	0.355	0.0333	PLCB1
Regulation of TP53 Activity through Acetylation	0.355	0.0333	AKT3
Role of p14/p19ARF in Tumor Suppression	0.355	0.0333	PIK3CD
HER-2 Signaling in Breast Cancer	0.355	0.022	AKT3,BIRC5,PARD6G,PIK3CD,PRKCB
Costimulation by the CD28 family	0.353	0.0256	AKT3,TNFRSF14
Signaling by MET	0.347	0.0253	COL11A1,SH3GL3
Renal Cell Carcinoma Signaling	0.347	0.0253	AKT3,PIK3CD
G Beta Gamma Signaling	0.345	0.0233	AKT3,KCNJ6,PRKCB
IL-6 Signaling	0.345	0.0233	AKT3,MAPK11,PIK3CD
Endosomal Sorting Complex Required For Transport (ESCRT)	0.345	0.0323	MVB12B
Signaling by CSF1 (M-CSF) in myeloid cells	0.345	0.0323	GAB3
Methylglyoxal Degradation III	0.345	0.0323	AKR1C1/AKR1C2
Sonic Hedgehog Signaling	0.345	0.0323	SHH
G alpha (12/13) signalling events	0.341	0.025	KALRN,NGEF
fMLP Signaling in Neutrophils	0.336	0.0229	PIK3CD,PLCB1,PRKCB
Glutamate binding, activation of AMPA receptors and synaptic plasticity	0.335	0.0312	PRKCB
Thrombin signalling through proteinase activated receptors (PARs)	0.335	0.0312	F2RL2
CLEAR Signaling Pathway	0.33	0.0211	AKT3,ATP6V0A4,INSR,MAPK11,PRKCB,TGFB2
PI Metabolism	0.329	0.0244	PIK3CD,PNPLA7
Estrogen-Dependent Breast Cancer Signaling	0.329	0.0244	AKT3,PIK3CD
Regulation of eIF4 and p70S6K Signaling	0.326	0.0217	AKT3,ITGA10,MAPK11,PIK3CD
Activation of Matrix Metalloproteinases	0.325	0.0303	CTSK
MAPK targets/ Nuclear events mediated by MAP kinases	0.325	0.0303	MAPK11
Sertoli Cell-Germ Cell Junction Signaling Pathway (Enhanced)	0.323	0.0212	AKT3,CTNNA2,MAPK11,PIK3CD,TGFB2
cAMP-mediated signaling	0.323	0.0212	CAMK4,CHRM3,CNR1,GRM8,PDE1A
Superpathway of Inositol Phosphate Compounds	0.32	0.0211	CA3,PIK3CD,PLCB1,PPP1R1A,PTPN20
STAT3 Pathway	0.318	0.0222	INSR,MAPK11,TGFB2
Oncogene Induced Senescence	0.316	0.0294	ID1
Triglyceride metabolism	0.316	0.0294	FABP3
Late endosomal microautophagy	0.316	0.0294	MVB12B
4-1BB Signaling in T Lymphocytes	0.316	0.0294	MAPK11
Fatty Acid β-oxidation I	0.316	0.0294	ECHDC3
Role of PKR in Interferon Induction and Antiviral Response	0.313	0.0221	CASP1,MAPK11,SCARA3
RAC Signaling	0.309	0.0219	ANK1,ITGA10,PIK3CD
Cyclins and Cell Cycle Regulation	0.306	0.0233	MYT1,TGFB2
Hereditary Breast Cancer Signaling	0.305	0.0217	AKT3,PIK3CD,TGFB2
FLT3 Signaling	0.299	0.0278	AKT3
Actin Cytoskeleton Signaling	0.297	0.0205	FGF12,FGF9,ITGA10,MYL11,PIK3CD
Insulin Receptor Signaling	0.296	0.0214	AKT3,INSR,PIK3CD
MSP-RON Signaling in Cancer Cells Pathway	0.296	0.0214	AKT3,KLK11,PIK3CD
RAB GEFs exchange GTP for GDP on RABs	0.291	0.0225	AKT3,RAB27B
Complement System	0.291	0.027	CFB
Immunogenic Cell Death Signaling Pathway	0.286	0.0222	CASP1,LRP1
Regulation of Cellular Mechanics by Calpain Protease	0.286	0.0222	CAPN5,ITGA10
FAK Signaling	0.285	0.0193	ADGRL4,AKT3,BDKRB1,BDKRB2,CAPN5,CHRM3,CNR1,EFNB3,F2RL2,FZD10,GIPR,GPR176,GPR27,GRM8,HCAR1,ITGA10,MAPK11,PIK3CD,PTGFR,TGFB2
Glutathione-mediated Detoxification	0.283	0.0263	ANPEP
Notch Signaling	0.283	0.0263	HEY1
Factors involved in megakaryocyte development and platelet production	0.281	0.022	DOCK11,EHD3
Ceramide Signaling	0.281	0.022	AKT3,PIK3CD
Acute Myeloid Leukemia Signaling	0.281	0.022	AKT3,PIK3CD
Natural Killer Cell Signaling	0.276	0.0202	AKT3,JAK3,MAPK11,PIK3CD
C-type lectin receptors (CLRs)	0.276	0.0207	ICAM2,MUC1,MUC13
Formation of Fibrin Clot (Clotting Cascade)	0.275	0.0256	SERPINA5
MAP kinase activation	0.275	0.0256	MAPK11
Superpathway of Methionine Degradation	0.275	0.0256	CBS/LOC102724560
Inhibition of Matrix Metalloproteases	0.275	0.0256	LRP1
D-myo-inositol-5-phosphate Metabolism	0.273	0.0201	CA3,PLCB1,PPP1R1A,PTPN20
PI3K/AKT Signaling	0.27	0.02	AKT3,ITGA10,JAK3,PIK3CD
Class C/3 (Metabotropic glutamate/pheromone receptors)	0.268	0.025	GRM8
Signaling by FGFR3	0.268	0.025	FGF9
Pyroptosis Signaling Pathway	0.267	0.0213	CASP1,MAPK11
Interferon gamma signaling	0.267	0.0213	MT2A,TRIM29
Fcγ Receptor-mediated Phagocytosis in Macrophages and Monocytes	0.267	0.0213	AKT3,PRKCB
Non-Small Cell Lung Cancer Signaling	0.267	0.0213	AKT3,PIK3CD
Gene Silencing by RNA	0.262	0.0211	MAEL,PIWIL4
Signaling by FGFR4	0.261	0.0244	FGF9
RNA Polymerase III Transcription	0.261	0.0244	NFIA
Dilated Cardiomyopathy Signaling Pathway	0.258	0.02	AKT3,CAMK4,MAPK11
Small Cell Lung Cancer Signaling	0.257	0.0208	AKT3,PIK3CD
April Mediated Signaling	0.254	0.0238	MAPK11
Intrinsic Prothrombin Activation Pathway	0.254	0.0238	KLK11
Acetone Degradation I (to Methylglyoxal)	0.254	0.0238	CYP2B6
DNA Methylation and Transcriptional Repression Signaling	0.249	0.0204	CDK14,HNF4A
Defensins	0.247	0.0233	DEFB1
Vasopressin regulates renal water homeostasis via Aquaporins	0.247	0.0233	AQP3
Aggrephagy	0.247	0.0233	DYNC1I1
B Cell Activating Factor Signaling	0.247	0.0233	MAPK11
PI3K Cascade	0.241	0.0227	FGF9
Relaxin Signaling	0.241	0.0194	AKT3,PDE1A,PIK3CD
Arachidonic acid metabolism	0.235	0.0222	CYP4F3
SUMOylation of DNA replication proteins	0.235	0.0222	BIRC5
Interleukin-10 signaling	0.235	0.0222	CCL2
Coronavirus Replication Pathway	0.235	0.0222	ACE2
Beta-catenin independent WNT signaling	0.232	0.0196	PLCB1,PRKCB
COPI-mediated anterograde transport	0.232	0.0196	ANK1,DYNC1I1
Role of OCT4 in Mammalian Embryonic Stem Cell Pluripotency	0.229	0.0217	POU5F1
tRNA Splicing	0.229	0.0217	PDE1A
Estrogen Biosynthesis	0.229	0.0217	CYP2B6
Apelin Pancreas Signaling Pathway	0.229	0.0217	PIK3CD
Role of IL-17F in Allergic Inflammatory Airway Diseases	0.223	0.0213	CCL2
G alpha (z) signalling events	0.218	0.0208	PRKCB
nNOS Signaling in Skeletal Muscle Cells	0.218	0.0208	RYR3
Apelin Muscle Signaling Pathway	0.218	0.0208	AKT3
PFKFB4 Signaling Pathway	0.212	0.0204	TGFB2
Signaling by ERBB2	0.207	0.02	AKT3
Signaling by EGFR	0.207	0.02	SH3GL3
Netrin-1 signaling	0.207	0.02	MAPK11
Signaling by FGFR1	0.207	0.02	FGF9
Signaling by NOTCH3	0.207	0.02	HEY1
NR1H2 and NR1H3-mediated signaling	0.207	0.02	APOE
Apoptotic execution phase	0.197	0.0192	SATB1
SNARE Signaling Pathway	0	0.0147	SYT14,SYT8
Macrophage Classical Activation Signaling Pathway	0	0.0159	CD40,MAF,TGFB2
Glucocorticoid Receptor Signaling	0	0.012	AKT3,CCL2,CXCL3,JAK3,MAPK11,PIK3CD,TGFB2
Circadian Rhythm Signaling	0	0.0187	GRIN3B,PLCB1,PLCL1,PRKCB,RYR3
Chaperone Mediated Autophagy Signaling Pathway	0	0.00945	ATP6V0A4,CASP1,EEF1A2,MAPK11,PIK3CD,POU5F1
ISGylation Signaling Pathway	0	0.00926	BIRC5
NFKBIE Signaling Pathway	0	0.00445	CD40,TNFSF12-TNFSF13
NRF2-mediated Oxidative Stress Response	0	0.0169	CYP2B6,MAF,PIK3CD,PRKCB
Intrinsic Pathway for Apoptosis	0	0.0182	AKT3
The citric acid (TCA) cycle and respiratory electron transport	0	0.0182	ME3
Glycerophospholipid biosynthesis	0	0.0101	SLC44A4
Eukaryotic Translation Elongation	0	0.0105	EEF1A2
Complement cascade	0	0.00741	CFB
Signaling by TGF-beta Receptor Complex	0	0.0189	TGFB2
Plasma lipoprotein assembly, remodeling, and clearance	0	0.0132	APOE
Signaling by PDGF	0	0.0172	THBS1
Pre-NOTCH Expression and Processing	0	0.0132	ST3GAL4
Signaling by NOTCH1	0	0.0128	HEY1
Immunoregulatory interactions between a Lymphoid and a non-Lymphoid cell	0	0.0149	CD40,ICAM2,SELL
TCR signaling	0	0.00794	EVL
Cell surface interactions at the vascular wall	0	0.0142	PSG7,SELL,SLC7A5
Selenoamino acid metabolism	0	0.00935	CBS/LOC102724560
Mitotic Metaphase and Anaphase	0	0.0128	BIRC5,CDC20,DYNC1I1
Oxidative Stress Induced Senescence	0	0.0116	MAPK11
HSP90 chaperone cycle for steroid hormone receptors in the presence of ligand	0	0.0182	DYNC1I1
Signaling by ROBO receptors	0	0.0172	CXCL12,EVL
Regulation of lipid metabolism by PPARalpha	0	0.0168	HMGCS2,UGT1A9 (includes others)
Activation of NMDA receptors and postsynaptic events	0	0.0119	CAMK4
Interleukin-1 family signaling	0	0.0155	CASP1,PTPN20
Regulation of mitotic cell cycle	0	0.0114	CDC20
Mitotic G1 phase and G1/S transition	0	0.00763	AKT3
SUMOylation of chromatin organization proteins	0	0.0179	SATB1
Cilium Assembly	0	0.0049	KIF17
TP53 Regulates Metabolic Genes	0	0.0114	AKT3
Hedgehog 'on' state	0	0.0116	SHH
Signaling by FGFR2	0	0.0137	FGF9
TNFR2 non-canonical NF-kB pathway	0	0.0147	CD40
MAPK6/MAPK4 signaling	0	0.0109	KALRN
Deubiquitination	0	0.0076	CDC20,USP2
Major pathway of rRNA processing in the nucleolus and cytosol	0	0.00538	RPP25
Regulation of TP53 Activity through Phosphorylation	0	0.0108	MAPK11
Keratinization	0	0.00467	PKP3
PTEN Regulation	0	0.0133	AKT3,SNAI2
Intra-Golgi and retrograde Golgi-to-ER traffic	0	0.00985	DYNC1I1,KIF6
Mitotic Prophase	0	0.00971	PRKCB
Mitotic Prometaphase	0	0.0148	BIRC5,CDC20,DYNC1I1
S Phase	0	0.01	AKT3
Cell Cycle Checkpoints	0	0.011	BIRC5,CDC20,DYNC1I1
TNF signaling	0	0.0175	USP2
Cargo recognition for clathrin-mediated endocytosis	0	0.0187	SH3GL3,SYT8
Clathrin-mediated endocytosis	0	0.0154	SH3GL3,SYT8
RAB geranylgeranylation	0	0.0154	RAB27B
Transcriptional regulation by RUNX1	0	0.0132	CTSK,PRKCB
Transcriptional regulation by RUNX3	0	0.0104	CCN2
RUNX1 regulates megakaryocyte differentiation and platelet function	0	0.0172	THBS1
ESR-mediated signaling	0	0.00847	CXCL12
Regulation of RUNX2 expression and activity	0	0.0137	NKX3-2
Neddylation	0	0.00407	BIRC5
Transcriptional Regulation by MECP2	0	0.0159	CAMK4
Extra-nuclear estrogen signaling	0	0.0137	AKT3
RHO GTPase cycle	0	0.0156	ARAP3,ARHGAP31,ARHGAP40,DOCK11,KALRN,MUC13,NGEF
Signaling by NOTCH4	0	0.012	HEY1
Peroxisomal protein import	0	0.0159	BAAT
Interferon alpha/beta signaling	0	0.0141	RSAD2
Expression and translocation of olfactory receptors	0	0.00251	REEP1
KEAP1-NFE2L2 pathway	0	0.011	AKT3
Class I MHC mediated antigen processing and presentation	0	0.00267	CDC20
Kinesins	0	0.0164	KIF6
Signaling by the B Cell Receptor (BCR)	0	0.0176	PIK3AP1,PIK3CD,PRKCB
Mitochondrial Dysfunction	0	0.00581	CAPN5,PIK3CD
Protein Sorting Signaling Pathway	0	0.00562	ATP8A2
ROBO SLIT Signaling Pathway	0	0.0157	AKT3,CNTNAP1
Sleep NREM Signaling Pathway	0	0.0087	GABRB2
UFMylation Signaling Pathway	0	0.0161	AKT3
Histone Modification Signaling Pathway	0	0.00678	PRDM5,PRKCB
Nuclear Cytoskeleton Signaling Pathway	0	0.0136	DYNC1I1,ITGA10,KIF6
Tight Junction Signaling	0	0.0111	AKT3,TGFB2
Regulation of Actin-based Motility by Rho	0	0.0174	ITGA10,MYL11
Activation of IRF by Cytosolic Pattern Recognition Receptors	0	0.0154	CD40
IL-8 Signaling	0	0.0143	AKT3,PIK3CD,PRKCB
Role of NFAT in Regulation of the Immune Response	0	0.00387	AKT3,PIK3CD,PLCB1,RCAN2
FcγRIIB Signaling in B Lymphocytes	0	0.00188	PIK3CD
CCR5 Signaling in Macrophages	0	0.00401	MAPK11,PRKCB
Calcium-induced T Lymphocyte Apoptosis	0	0.00217	PRKCB
CTLA4 Signaling in Cytotoxic T Lymphocytes	0	0.00658	AKT3,MAPK11,PIK3CD,TGFB2
IL-15 Production	0	0.0163	INSR,JAK3
T Helper Cell Differentiation	0	0.00212	CD40
CD28 Signaling in T Helper Cells	0	0.00387	AKT3,PIK3CD
IL-15 Signaling	0	0.0076	AKT3,JAK3,MAPK11,PIK3CD
Dendritic Cell Maturation	0	0.0117	AKT3,CD40,LY75,MAPK11,PIK3CD,PLCB1,PLCL1
CNTF Signaling	0	0.0175	PIK3CD
CDK5 Signaling	0	0.0087	MAPK11
ICOS-ICOSL Signaling in T Helper Cells	0	0.00592	AKT3,CD40,PIK3CD
Mitotic Roles of Polo-Like Kinase	0	0.0149	CDC20
Polyamine Regulation in Colon Cancer	0	0.0169	AKT3
GNRH Signaling	0	0.0157	MAPK11,PLCB1,PRKCB
Cholecystokinin/Gastrin-mediated Signaling	0	0.0168	PLCB1,PRKCB
Melanocyte Development and Pigmentation Signaling	0	0.0102	PIK3CD
ATM Signaling	0	0.01	MAPK11
Antiproliferative Role of Somatostatin Receptor 2	0	0.013	PIK3CD
Androgen Signaling	0	0.0118	PRKCB,SHBG
Germ Cell-Sertoli Cell Junction Signaling	0	0.0176	CTNNA2,PIK3CD,TGFB2
Prostate Cancer Signaling	0	0.0175	AKT3,PIK3CD
Type I Diabetes Mellitus Signaling	0	0.00196	MAPK11
Allograft Rejection Signaling	0	0.00205	CD40
Autoimmune Thyroid Disease Signaling	0	0.00218	CD40
p70S6K Signaling	0	0.0104	AKT3,F2RL2,PIK3CD,PLCB1,PLCL1,PRKCB
mTOR Signaling	0	0.0187	AKT3,INSR,PIK3CD,PRKCB
G Protein Signaling Mediated by Tubby	0	0.00427	INSR,PLCB1
Communication between Innate and Adaptive Immune Cells	0	0.00107	CD40
Crosstalk between Dendritic Cells and Natural Killer Cells	0	0.011	CD40
Systemic Lupus Erythematosus Signaling	0	0.00469	AKT3,BDKRB2,CAMK4,CD40,PIK3CD
CDC42 Signaling	0	0.00521	ITGA10,MAPK11,MYL11
EIF2 Signaling	0	0.013	AKT3,INSR,PIK3CD
Retinoic acid Mediated Apoptosis Signaling	0	0.0167	TNFRSF10C
RHOA Signaling	0	0.0161	MYL11,NGEF
Phospholipase C Signaling	0	0.00446	CAMK4,ITGA10,MYL11,PLCB1,PRKCB
Altered T Cell and B Cell Signaling in Rheumatoid Arthritis	0	0.00107	CD40
Glioma Invasiveness Signaling	0	0.0137	PIK3CD
B Cell Development	0	0.00205	CD40
IL-1 Signaling	0	0.0104	MAPK11
Neuroprotective Role of THOP1 in Alzheimer's Disease	0	0.0164	KLK11,MME
Regulation of IL-2 Expression in Activated and Anergic T Lymphocytes	0	0.00216	TGFB2
Granzyme A Signaling	0	0.0135	CASP1
NUR77 Signaling in T Lymphocytes	0	0.00195	PRKCB
PKCθ Signaling in T Lymphocytes	0	0.00179	PIK3CD
Antiproliferative Role of TOB in T Cell Signaling	0	0.00235	TGFB2
PI3K Signaling in B Lymphocytes	0	0.0119	AKT3,CD40,PIK3AP1,PIK3CD,PLCB1,PLCL1,PRKCB
Cell Cycle Control of Chromosomal Replication	0	0.0179	CDK14
Actin Nucleation by ARP-WASP Complex	0	0.0108	ITGA10
Signaling by Rho Family GTPases	0	0.0112	ITGA10,MYL11,PIK3CD
RHOGDI Signaling	0	0.00909	ITGA10,MYL11
Sertoli Cell-Sertoli Cell Junction Signaling	0	0.0165	AKT3,CTNNA2,MAPK11,PIK3CD
Telomerase Signaling	0	0.0185	AKT3,PIK3CD
Triacylglycerol Degradation	0	0.0167	ALDH2
D-myo-inositol (1,4,5,6)-Tetrakisphosphate Biosynthesis	0	0.0164	CA3,PPP1R1A,PTPN20
D-myo-inositol (3,4,5,6)-tetrakisphosphate Biosynthesis	0	0.0164	CA3,PPP1R1A,PTPN20
3-phosphoinositide Degradation	0	0.0155	CA3,PPP1R1A,PTPN20
3-phosphoinositide Biosynthesis	0	0.0191	CA3,PIK3CD,PPP1R1A,PTPN20
Stearate Biosynthesis I (Animals)	0	0.0141	HNF4A
Remodeling of Epithelial Adherens Junctions	0	0.0147	CTNNA2
TEC Kinase Signaling	0	0.00692	ITGA10,JAK3,PIK3CD,PRKCB
Adipogenesis pathway	0	0.0144	ACVRL1,FZD10
Toll-like Receptor Signaling	0	0.0128	MAPK11
Cell Cycle: G1/S Checkpoint Regulation	0	0.0145	TGFB2
ERK/MAPK Signaling	0	0.014	ITGA10,PIK3CD,PRKCB
SAPK/JNK Signaling	0	0.00199	PIK3CD
Cardiac β-adrenergic Signaling	0	0.0167	PDE1A,PPP1R1A,SLC8A1
Protein Ubiquitination Pathway	0	0.00733	CDC20,USP2
GABA Receptor Signaling	0	0.0152	GABRB2,KCNN3
IL-4 Signaling	0	0.0156	AKT3,COL11A1,COL25A1,COL8A2,JAK3,MAF,MAPK11,PIK3CD,TGFB2
B Cell Receptor Signaling	0	0.00789	AKT3,MAPK11,PIK3AP1,PIK3CD,PRKCB
Neurotrophin/TRK Signaling	0	0.0128	PIK3CD
PPAR Signaling	0	0.0187	INSR,NR0B2
Dopamine Receptor Signaling	0	0.0125	TH
p38 MAPK Signaling	0	0.0167	MAPK11,TGFB2
Apoptosis Signaling	0	0.00962	CAPN5
NF-κB Signaling	0	0.00876	AKT3,CD40,INSR,PIK3CD,PRKCB
Hypoxia Signaling in the Cardiovascular System	0	0.0132	EDN1
T Cell Receptor Signaling	0	0.00649	AKT3,MAPK11,PIK3CD,SHC3
Phagosome Maturation	0	0.0183	ATP6V0A4,CTSK,DYNC1I1
Sirtuin Signaling Pathway	0	0.0103	CPS1,CPT1B,HMGCS2
Th17 Activation Pathway	0	0.00413	DEFB1,JAK3
SPINK1 Pancreatic Cancer Pathway	0	0.0167	KLK11
Apelin Adipocyte Signaling Pathway	0	0.011	MAPK11
BAG2 Signaling Pathway	0	0.0118	CHRNA7
T Cell Exhaustion Signaling Pathway	0	0.00882	AKT3,JAK3,PIK3CD,PRDM1,TNFRSF14
Systemic Lupus Erythematosus in T Cell Signaling Pathway	0	0.00622	AKT3,CAMK4,CASP1,PIK3CD
Systemic Lupus Erythematosus in B Cell Signaling Pathway	0	0.0111	AKT3,CD40,PIK3AP1,PIK3CD,PRKCB,SHC2,SHC3,TGFB2
Senescence Pathway	0	0.0134	AKT3,CAPN5,PIK3CD,TGFB2
White Adipose Tissue Browning Pathway	0	0.0145	GPBAR1,MAPK11
Inhibition of ARE-Mediated mRNA Degradation Pathway	0	0.0184	AKT3,MAPK11,TNFSF12-TNFSF13
Necroptosis Signaling Pathway	0	0.0129	CAPN5,CASP1
Kinetochore Metaphase Signaling Pathway	0	0.0182	BIRC5,CDC20
MSP-RON Signaling in Macrophages Pathway	0	0.0168	KLK11,PIK3CD
Ferroptosis Signaling Pathway	0	0.0153	AIFM2,CBS/LOC102724560
